# Supplementary material for: Paralogous synthetic lethality underlies genetic dependencies of the cancer-mutated gene STAG2
Source: Life Sci Alliance. 2021 Aug 30;4(11):e202101083. doi: 10.26508/lsa.202101083 (PMC8408347; doi:10.26508/lsa.202101083)
Supplement: Supplementary file 2 [file LSA-2021-01083_TableS2.xlsx]

## Sheet: Sheet1
Table S2- Average log2(fold change) sgRNA dropout scores
Guide ID	GENE_CLONE	GENE	HAP1_STAG2KO	RPE1_WT_T18	RPE1_WT_T30	RPE1_STAG2KO_T18	RPE1_STAG2KO_T34	H4_STAG2KI_T14	H4_STAG2KI_T24	H4_parent_T14	H4_parent_T24
chr19:58863885-58863904_A1BG_+	A1BG_ACTGGCGCCATCGAGAGCCA	A1BG	-0.743908	-1.15585	-2.01863	-0.121605	-0.452748	-0.818703	-1.48638	-0.621914	-1.51298
chr19:58864777-58864796_A1BG_+	A1BG_CAAGAGAAAGACCACGAGCA	A1BG	-0.464016	-0.4257	-1.23233	0.0417424	-0.724029	0.437791	-0.0649204	-0.204907	-0.19311
chr19:58864319-58864338_A1BG_+	A1BG_GCTCAGCTGGGTCCATCCTG	A1BG	-0.461187	-1.39586	-2.53713	-1.14476	-2.30998	-1.15946	-1.39055	-0.285206	-0.551427
chr19:58862759-58862778_A1BG_-	A1BG_GTCGAGCTGATTCTGAGCGA	A1BG	-0.930205	-0.326691	-0.916177	-0.110635	-1.39035	0.282818	-0.345405	-0.532524	-0.651147
chr10:52575966-52575985_A1CF_-	A1CF_AGTTATGTTAGGTATACCCG	A1CF	0.425901	0.359788	0.24012	0.280608	-1.03628	-0.194611	0.0722089	0.229767	0.0618722
chr10:52595871-52595890_A1CF_+	A1CF_ATGACTCTCATACTCCACGA	A1CF	-0.488036	0.23403	-0.419181	-1.19614	-3.03189	0.0390461	-0.425357	-0.0124473	-0.307067
chr10:52603830-52603849_A1CF_+	A1CF_GGTGCAGCATCCCAACCAGG	A1CF	0.357898	0.23102	-0.734477	0.312921	-0.365458	-0.131757	-0.190733	-0.447223	-1.33749
chr10:52619622-52619641_A1CF_+	A1CF_TGCGCTGGACCAGTGCGCGG	A1CF	-0.804326	-0.920876	-1.42183	-0.33394	-0.397363	-0.995517	-2.12042	-1.16606	0.0922685
chr12:8976403-8976422_A2ML1_+	A2ML1_AAGGTTCTAATTCAGAGGCA	A2ML1	0.505035	0.677038	0.750119	0.497961	-0.00918338	-0.351185	-0.519543	0.432858	0.540959
chr12:8975265-8975284_A2ML1_-	A2ML1_ATAGGGCCAACATTCCTAGA	A2ML1	0.503938	1.08747	0.557951	1.40839	1.27371	0.605835	0.181961	0.351915	0.143027
chr12:8975819-8975838_A2ML1_-	A2ML1_CAAACAAACCTTCTGAACGG	A2ML1	-0.0823492	-0.608353	-0.978868	0.379828	-0.21839	-0.658109	-1.0217	-0.351181	-1.05186
chr12:8982344-8982363_A2ML1_-	A2ML1_TGGAACGAAGTTGCTATCCA	A2ML1	0.410183	0.803861	1.18525	0.294432	-0.272657	0.360024	0.252086	0.0754452	0.154287
chr12:9265941-9265960_A2M_+	A2M_AACAGCCACACTCACAGCGA	A2M	-0.916567	-2.13964	-3.3974	-0.106474	-0.17565	-0.350402	-0.612733	-0.238791	-0.499797
chr12:9264748-9264767_A2M_+	A2M_AACTCACCAACTCATTCAGG	A2M	-1.06679	-5.12567	-5.15685	0.32931	-0.51349	-0.278862	-0.159672	-1.29689	-1.14982
chr12:9268406-9268425_A2M_+	A2M_GAAGAACCAGACTTGGATGA	A2M	0.0709355	0.823684	0.774907	-0.00933365	-0.418049	-0.0934873	0.227331	-0.316709	-0.713695
chr12:9265042-9265061_A2M_-	A2M_TAAGAAGCGGACCACAGTGA	A2M	-0.83863	-0.0180784	0.309119	-0.178849	-1.34122	0.250927	0.290467	-0.227955	-0.313938
chr1:33777680-33777699_A3GALT2_-	A3GALT2_AGACAGCAGAACCTCACCAT	A3GALT2	-0.132235	-0.305199	-0.792731	-0.221586	-1.12572	0.383238	0.197467	0.0147537	-0.277678
chr1:33778135-33778154_A3GALT2_+	A3GALT2_AGCTGGGACATTGTGGCCGA	A3GALT2	0.530661	0.483483	0.460262	-0.0458355	-0.615176	0.0782853	0.168218	-0.177211	-0.113052
chr1:33778470-33778489_A3GALT2_-	A3GALT2_CCTGGAAGAGAATCTTCTGG	A3GALT2	-1.11081	-0.631415	-2.0344	-1.36038	-4.91632	-0.128338	-0.0404889	-0.267682	0.0394356
chr1:33772570-33772589_A3GALT2_-	A3GALT2_GCTGACGGCGCACTGTGCGG	A3GALT2	-0.651049	0.240578	0.642208	-0.977415	-1.51134	0.0287594	0.314035	-0.838682	-0.978983
chr22:43089602-43089621_A4GALT_-	A4GALT_CTGATGAAAGGGCTTCCGGG	A4GALT	0.0883276	0.189615	-0.055161	0.294736	-0.127706	-0.128112	0.46011	-0.172074	0.113817
chr22:43089528-43089547_A4GALT_-	A4GALT_GAATGTCCAGATGCTCCCGC	A4GALT	0.695114	0.791712	0.35415	0.231132	-0.115969	0.657094	1.11716	0.69034	0.821768
chr22:43089583-43089602_A4GALT_-	A4GALT_GTGGCAACGCCTCTCTGCCC	A4GALT	-1.97552	-2.58797	-2.81976	-2.26254	-2.47423	-0.637816	-0.685182	-1.37973	-1.35514
chr22:43089501-43089520_A4GALT_+	A4GALT_TGTCCCGGAACAGCTCCCGC	A4GALT	0.284085	-0.67642	0.0707447	-1.41104	-1.11613	-0.547545	-0.464789	-1.12869	-1.54617
chr3:137850092-137850111_A4GNT_-	A4GNT_CAGAGAAGAGGACATGCGGA	A4GNT	-1.28372	0.00193691	-1.13877	0.0447075	1.19775	0.111819	-0.135527	-0.388322	-0.597337
chr3:137849936-137849955_A4GNT_+	A4GNT_GAAACACAATGCCACGTCTG	A4GNT	-1.00222	0.474948	0.168239	0.199366	-0.0781575	0.0823974	-0.161347	0.138247	-0.176857
chr3:137843402-137843421_A4GNT_-	A4GNT_TAAACTTGAAGACTTCCAGG	A4GNT	-0.304703	0.781556	0.85248	0.00640666	-0.287114	-0.401535	-0.737072	-0.0565449	-0.311717
chr3:137843207-137843226_A4GNT_-	A4GNT_TAGAGGAAGCAACACACTGG	A4GNT	-1.07034	-2.45961	-2.84775	-0.988492	-2.04651	-0.545952	-0.713817	-1.06854	-1.10312
chr12:53715177-53715196_AAAS_-	AAAS_ATATGAGCACAATAACGAGC	AAAS	0.00428928	-3.92079	-4.75783	-1.78866	-4.07275	-0.962451	-2.74767	-0.663311	-1.72834
chr12:53708578-53708597_AAAS_-	AAAS_CCACACCAACAAGTTTGCAG	AAAS	-0.236531	-3.33212	-6.14849	-1.33265	-3.47117	-1.04834	-2.44424	-0.271186	-0.741902
chr12:53709182-53709201_AAAS_-	AAAS_GGGTGAAGACGGCATCCGGC	AAAS	0.786921	-0.117966	-1.79349	1.84524	1.50617	0.330324	-0.205939	0.403341	0.845697
chr12:53714392-53714411_AAAS_+	AAAS_TGAAGGCAGTTCTTGTGCCA	AAAS	-0.0732605	-1.46903	-2.35226	-1.14166	-2.3484	-1.05983	-1.47409	-0.22738	-0.416515
chr12:125587591-125587610_AACS_-	AACS_AAGGTCTATGTTCTCTCTGG	AACS	-0.80708	-0.943615	-0.812903	-0.21723	-1.16957	-1.07132	-1.98316	-0.304021	0.0485208
chr12:125558444-125558463_AACS_-	AACS_AATATGACTCAACGGACCAA	AACS	-0.009195	-0.0284151	0.302213	0.589315	0.121924	0.385424	0.350666	0.389106	0.101721
chr12:125550211-125550230_AACS_+	AACS_GCAGATGGACCGCTTCCGGG	AACS	-0.590863	-0.73663	-1.45186	-1.22006	-3.13403	-0.129477	-0.648909	-0.159883	-0.52437
chr12:125587293-125587312_AACS_+	AACS_TGGCAAAGAGCACAACCACA	AACS	0.318041	-0.309543	-1.08272	0.21501	-0.351978	0.169309	-0.0213193	0.237618	0.0719219
chr3:151458585-151458604_AADACL2_+	AADACL2_AAAGAAAGTCAGAAACCCGA	AADACL2	-0.595074	1.09392	0.76639	0.623687	-0.54556	-0.198154	-0.355011	0.283895	0.288709
chr3:151474816-151474835_AADACL2_+	AADACL2_ATGCAAGTCTTACTTTACCC	AADACL2	-0.272914	0.0375544	-0.797072	-0.0442783	-0.858272	0.102046	-0.156422	0.404768	0.657581
chr3:151474941-151474960_AADACL2_+	AADACL2_CAAGGATGAAGCACTTCCCT	AADACL2	-1.05333	-0.727545	-1.49636	-0.535973	-0.959637	-0.108226	0.137787	0.197073	-0.0628728
chr3:151474923-151474942_AADACL2_+	AADACL2_CGTGAGCTTATATTTCACCA	AADACL2	0.140857	-0.0664731	-0.141373	0.407181	-0.987378	0.711997	0.728495	-0.025545	-0.402171
chr1:12780895-12780914_AADACL3_-	AADACL3_ACAAACGAGAGCATATGCCA	AADACL3	-1.05489	-0.26006	-1.52898	-0.40317	-1.47249	-0.212744	-0.657366	-1.03138	-1.18084
chr1:12779648-12779667_AADACL3_+	AADACL3_GGCATCGTGTACTACCACGG	AADACL3	0.368614	-0.498652	-0.544882	-0.404435	-0.582608	-0.146765	0.0215228	-0.683281	-1.35555
chr1:12780933-12780952_AADACL3_-	AADACL3_TCACCCAACTGCCAGAACCA	AADACL3	0.497876	-0.283903	-1.0264	-0.0901765	-0.0622107	0.379926	0.36245	0.0419779	0.0971767
chr1:12785305-12785324_AADACL3_+	AADACL3_TCTGCGGTGACAGTTTCGGA	AADACL3	0.129466	-0.507326	-1.18731	-0.184979	-0.672746	-0.480398	-0.634611	-0.218506	-0.530673
chr1:12726098-12726117_AADACL4_+	AADACL4_AAGCGTCGGAGGTGCAGCGG	AADACL4	-0.281971	0.0207557	-0.428024	-0.611558	-2.35615	-0.00382209	0.118527	-0.216547	0.0291016
chr1:12704577-12704596_AADACL4_-	AADACL4_CCAAGAGTAGCACTAGCCAG	AADACL4	0.142921	-0.232474	-0.746744	0.356237	1.14572	-0.0880003	-0.0652342	-0.12444	0.00507529
chr1:12704578-12704597_AADACL4_-	AADACL4_GCCAAGAGTAGCACTAGCCA	AADACL4	-0.875424	0.499518	-0.0767001	0.256586	-0.688123	-0.249328	-0.548482	0.644097	0.814167
chr1:12711307-12711326_AADACL4_-	AADACL4_TAGAAGATGATGCCTCGCCG	AADACL4	-0.126826	-0.291595	-1.06951	-0.423697	-1.74307	0.327405	0.306361	-0.201298	-0.424638
chr3:151535310-151535329_AADAC_+	AADAC_AAGTCTGAAGCACTAAGAAG	AADAC	-1.18497	0.23321	0.137252	0.52503	0.184475	0.217003	-0.0817688	0.197872	-0.30308
chr3:151545722-151545741_AADAC_-	AADAC_GTTGTCATCAGCCAACAAAG	AADAC	-0.411176	-0.152237	-0.624406	-0.184323	-0.339838	-0.235185	-0.774151	-0.0225831	-0.0419524
chr3:151545555-151545574_AADAC_+	AADAC_TTCCAGACAACATGTACCTG	AADAC	-0.241234	-0.226191	-0.942992	0.33391	-0.582024	0.414274	0.202994	-0.155398	-0.275597
chr3:151542573-151542592_AADAC_+	AADAC_TTTCTGGAGATAGTGCAGGA	AADAC	0.472153	0.160186	-0.501526	0.459953	-0.521487	0.571346	0.550752	0.395896	0.947438
chr4:170990283-170990302_AADAT_+	AADAT_AGACACAGGGCCTTACCCAG	AADAT	-0.205793	-0.204612	-0.505201	0.0268714	-0.703754	0.404821	0.471875	0.217447	0.51017
chr4:171010830-171010849_AADAT_-	AADAT_CAGAAGACATGAATTACGCA	AADAT	-0.701335	-0.505784	-1.04596	1.05709	-0.0562822	0.71027	0.516656	-0.684885	-0.681592
chr4:171009700-171009719_AADAT_-	AADAT_GTAGCTGACATATTGAGCAG	AADAT	-0.837314	-0.415514	-2.09564	-0.140094	-1.0652	0.524997	0.286141	0.284186	-0.0238479
chr4:170994468-170994487_AADAT_+	AADAT_TTAATAATGTTGCAGCCCAG	AADAT	0.349637	0.606705	0.146385	0.267497	-0.901267	0.228045	0.36651	0.336891	0.118328
chr9:99417369-99417388_AAED1_+	AAED1_CACCCGCACGAACACCACCA	AAED1	0.211533	0.352672	-0.242037	-0.171106	-0.924104	0.358656	0.293516	0.198575	0.229387
chr9:99413655-99413674_AAED1_+	AAED1_GACATGTTATGTCTTACCTG	AAED1	-1.68433	-0.0962826	0.141447	-0.502733	-1.61259	0.214337	0.162273	-0.202031	-0.366943
chr9:99417374-99417393_AAED1_+	AAED1_GCACGAACACCACCACGGCG	AAED1	0.831003	0.885803	0.842341	-0.638094	-1.13086	0.705019	0.575322	-0.187314	-0.237292
chr9:99413674-99413693_AAED1_-	AAED1_GGTGAAGAAATTGCTTCCTC	AAED1	-1.53323	-0.169325	0.0772525	0.360334	-0.38727	-0.0174532	-0.234398	-0.698598	-0.858556
chr15:67501828-67501847_AAGAB_-	AAGAB_ACTGGAACAAACCATAGCAT	AAGAB	-0.277925	-0.948615	-1.49887	-0.562572	-1.22025	0.149979	-0.172564	0.515396	0.364509
chr15:67496441-67496460_AAGAB_-	AAGAB_GAATTAGCCAGTCTTACCAC	AAGAB	-0.439778	-1.25006	-2.17384	0.284664	-0.754239	0.0209344	0.13027	-0.0292335	-0.168026
chr15:67546931-67546950_AAGAB_+	AAGAB_GCAGCTGGTGACTAACGCAC	AAGAB	-2.0855	-0.987856	-2.01023	-1.50684	-2.81409	0.0921953	-0.360306	-0.955775	-1.88785
chr15:67528326-67528345_AAGAB_-	AAGAB_TAGTCCAGAGGAGTTGCCTG	AAGAB	-0.571805	-0.633209	-1.83809	-0.533016	-1.35121	0.177851	0.000381777	-0.0494922	-0.130987
chr2:69870078-69870097_AAK1_-	AAK1_AGCACCTCGGGCCTGGGCAG	AAK1	-0.920075	-1.60304	-2.88151	-0.511466	-1.09521	-1.13673	-0.874407	0.0543356	-0.102239
chr2:69759261-69759280_AAK1_+	AAK1_AGTGGCCTCGGTCATGCAAG	AAK1	0.371119	-0.0496586	-0.313796	0.856037	0.63664	-0.179906	0.270752	0.387793	0.0387449
chr2:69771583-69771602_AAK1_-	AAK1_ATGGGAAGTGCTCATTCTGA	AAK1	0.812618	0.0954586	-0.425613	0.373386	0.0270343	0.188871	0.345192	0.384074	0.294007
chr2:69769648-69769667_AAK1_+	AAK1_TCTGTACCTTCAGGTCCCGG	AAK1	-1.11546	-2.30897	-3.58268	-2.95849	-2.78247	-1.12595	-1.03029	-0.902566	-0.917801
chr11:77553613-77553632_AAMDC_+	AAMDC_AGGACTGCAAAGTATGGCCA	AAMDC	-0.437122	-0.345345	-0.875118	0.0547043	-0.119056	0.341437	0.269081	0.263512	0.235356
chr11:77583292-77583311_AAMDC_+	AAMDC_AGTGAAGGAGTATAATGCCT	AAMDC	-0.81857	-1.53292	-3.3728	-0.43925	-1.02578	0.137613	0.0206065	-0.288363	-0.910828
chr11:77553614-77553633_AAMDC_+	AAMDC_GGACTGCAAAGTATGGCCAG	AAMDC	-1.1145	-0.686367	-1.40314	-0.194668	-0.958251	-0.362236	-0.56065	0.216216	0.199783
chr11:77580794-77580813_AAMDC_+	AAMDC_TGTGAAGGAAGTTGTTGAGA	AAMDC	0.442973	0.36712	0.636331	0.568028	0.041459	-0.0846253	-0.45175	0.244377	0.192827
chr2:219134187-219134206_AAMP_-	AAMP_AAGAGGGCAACGAAGAGGGC	AAMP	-1.06884	-1.26411	-2.161	-1.24865	-1.56781	-0.612667	-1.53566	-0.934698	-1.17471
chr2:219132282-219132301_AAMP_-	AAMP_AATACCTTGGCAGTGACCGG	AAMP	-6.61161	-6.61061	-5.39028	-4.66858	-2.27174	-5.26476	-5.86729	-5.94063	-7.5966
chr2:219131584-219131603_AAMP_-	AAMP_GGAGGTCTGGTCCTTTGAAG	AAMP	-3.30677	-5.27986	-5.57964	-5.67635	-6.88235	-2.81486	-5.07505	-2.5781	-3.22365
chr2:219134745-219134764_AAMP_+	AAMP_TGGAAGCTTAGGGTCTCCAG	AAMP	-0.108844	-2.38677	-3.25775	-1.80296	-3.7748	-1.89678	-2.40872	-1.52407	-1.9011
chr17:74464955-74464974_AANAT_-	AANAT_AAGGCGCTGACAGCGTCCTC	AANAT	1.12571	1.21182	1.4271	1.36859	0.392932	0.822743	0.981793	0.950083	1.1938
chr17:74465935-74465954_AANAT_+	AANAT_GAGGTTCAGCTTCCACGCCG	AANAT	-0.271411	-0.404007	-1.40357	0.063703	-1.74477	-0.0465319	-1.54095	0.385114	-0.189169
chr17:74465788-74465807_AANAT_-	AANAT_GCACGGCCAGCACATGCAGG	AANAT	-0.326378	1.14473	0.157246	0.890331	-2.30852	0.268563	-1.78699	0.664927	0.178706
chr17:74464953-74464972_AANAT_-	AANAT_GGCGCTGACAGCGTCCTCCG	AANAT	-1.29578	0.506133	0.0419306	0.587646	-1.24499	0.599484	0.72844	-0.12923	0.0679215
chr20:34843586-34843605_AAR2_+	AAR2_GTTCCGGTGGGACTTTGCTG	AAR2	-0.851646	-0.581776	-0.767883	-0.332845	-0.635087	0.251665	0.38421	0.34782	0.260337
chr20:34828009-34828028_AAR2_-	AAR2_TAAGGAAGAAACCCATACGA	AAR2	-1.18314	-0.772738	-1.46125	-0.15092	-0.286286	-0.372025	-0.0619721	-0.403593	-0.830317
chr20:34832791-34832810_AAR2_-	AAR2_TGTCTACGAAGAAGTCAGCG	AAR2	-1.49837	-0.298172	-1.42319	0.151014	-0.478304	-0.0554594	-0.0226884	-0.314823	-1.5103
chr20:34827976-34827995_AAR2_+	AAR2_TGTGGACAAGGCTAATCCGA	AAR2	-1.02681	-1.50304	-2.20329	-0.545964	-1.84722	0.0552401	-0.20953	-0.13844	-0.211883
chr8:117950602-117950621_AARD_+	AARD_CAGGAGCACGGACATCCAGG	AARD	-0.732511	-0.930434	-1.62107	-0.823239	-1.83839	0.105422	0.196056	-0.29051	-0.408275
chr8:117950605-117950624_AARD_+	AARD_GAGCACGGACATCCAGGAGG	AARD	-2.29894	-1.89236	-3.02961	-2.10369	-3.07394	-1.25087	-1.81442	-1.37404	-1.41828
chr8:117950508-117950527_AARD_+	AARD_GCAGAGAGAGAATTTCCCAG	AARD	-1.48298	-0.904615	-1.59195	-1.76452	-3.11805	-0.393825	-1.62165	-1.09665	-0.943866
chr8:117950668-117950687_AARD_+	AARD_GCTGACGCGCGCCTTCCAGT	AARD	0.100415	0.700762	0.38224	-0.261482	-0.863787	-0.0546356	-0.112004	0.159546	0.131783
chr6:44280923-44280942_AARS2_+	AARS2_AAAGGCGGCCCTCACGGCCG	AARS2	1.11943	1.35723	1.46995	0.609794	-0.101212	0.25908	-0.0118255	1.21497	1.32202
chr6:44279199-44279218_AARS2_+	AARS2_GAGATCCAGAGCCTTTCCTC	AARS2	-2.45543	-1.67493	-6.01185	-0.825118	-1.90468	-0.50595	-1.50862	-0.362405	-1.82687
chr6:44278038-44278057_AARS2_-	AARS2_GCTGCTCAACGCCATACAGC	AARS2	-0.618192	-0.365555	-1.74885	1.08288	0.0323227	0.537628	0.416393	-0.291624	0.266151
chr6:44278753-44278772_AARS2_+	AARS2_GGTTCCAAAGCTCTACCAGC	AARS2	0.571992	-0.38235	-1.17556	-0.596461	-2.37576	-0.252081	-0.71398	-0.527832	-0.0809167
chr17:41116421-41116440_AARSD1_-	AARSD1_GCGTGACAGTTATGCCCGAG	AARSD1	0.293301	-0.532834	-1.4294	-0.392543	-0.892695	-0.433105	-0.932682	-0.400324	-0.497734
chr16:70310893-70310912_AARS_+	AARS_AGAGCCCAGCATCTCGAAGA	AARS	-3.00162	-6.09703	-7.34322	-5.03785	-7.54612	-4.67371	-5.78989	-5.83951	-6.69926
chr16:70305823-70305842_AARS_-	AARS_GAAGGATAACTTCTGGGAGA	AARS	-4.38992	-6.47691	-7.22159	-5.39542	-6.98369	-2.42439	-5.24216	-3.45704	-2.61497
chr16:70303523-70303542_AARS_-	AARS_GGCCTGACAACACAGGGCGT	AARS	-5.69693	-3.05941	-6.47587	-5.85392	-5.37991	-2.57735	-3.74319	-4.4145	-3.84956
chr16:70310519-70310538_AARS_-	AARS_GTAGGAATTGGCATGTAAGA	AARS	-3.03861	-4.85535	-5.61458	-2.38259	-2.78727	-5.45585	-5.11275	-2.8769	-3.19489
chr11:105948545-105948564_AASDHPPT_+	AASDHPPT_AGTGCGATCGATTCAGCCCG	AASDHPPT	-2.08819	-3.73505	-4.92361	-4.47831	-6.95549	-2.79373	-3.0719	-2.68801	-2.64162
chr11:105967483-105967502_AASDHPPT_+	AASDHPPT_ATGATTCCAAACCAACCCAG	AASDHPPT	-0.601065	-3.82955	-4.63416	-1.76486	-2.72882	-1.95506	-2.92243	-1.17746	-2.47085
chr11:105965343-105965362_AASDHPPT_+	AASDHPPT_GTTGCTCTTAGGAAACCCGA	AASDHPPT	-3.58711	-1.73933	-2.52784	-2.6718	-2.59633	-2.65934	-4.55408	-1.67081	-2.70228
chr11:105948581-105948600_AASDHPPT_+	AASDHPPT_TGGCCAGTTCGTCTTTGCCC	AASDHPPT	-4.98624	-6.35442	-8.16155	-3.20002	-4.7597	-3.63093	-3.31038	-3.56611	-5.07224
chr4:57217551-57217570_AASDH_-	AASDH_AAGTCTGAGAATAAGCTCAG	AASDH	0.269084	-0.082234	-0.577987	0.513342	-0.170865	0.82214	0.466447	0.353186	0.479684
chr4:57220894-57220913_AASDH_-	AASDH_AATGGCTTCACAATTCAGGA	AASDH	-0.598698	0.227353	-0.647014	1.13862	0.500532	-0.101524	-0.52569	-0.355083	-0.467121
chr4:57221481-57221500_AASDH_+	AASDH_ATGGAAACGCTTCACCACCA	AASDH	-0.439075	-0.359501	-0.939372	0.225843	-0.436041	-0.144699	-0.220376	0.166019	-0.211407
chr4:57220329-57220348_AASDH_-	AASDH_GATGAAGTGACAGTACCACT	AASDH	-0.397244	0.573448	0.814246	-0.387564	-1.04243	0.341921	0.265923	-0.717902	-0.996279
chr7:121773675-121773694_AASS_-	AASS_GAGGGAGGATGTGAACGCCT	AASS	-0.530417	0.287304	0.0888015	0.635762	-0.74864	0.446375	-0.199744	0.361824	-0.224661
chr7:121741476-121741495_AASS_-	AASS_TAGGCAGTGATTACATCCAA	AASS	0.415134	0.170146	-0.134731	0.216504	-0.927012	0.479111	0.588618	0.596408	0.374741
chr7:121731764-121731783_AASS_-	AASS_TCTGCCACCTATCTGCTCGA	AASS	0.0957192	0.29525	-0.801804	0.706959	0.0461542	0.384376	-0.395451	0.0918097	-0.399656
chr7:121732935-121732954_AASS_-	AASS_TCTGGATCACATGTTAGCAA	AASS	-1.65507	0.115087	-0.326328	-0.121307	-1.2461	-0.0200296	-0.426689	-0.513585	-0.645131
chr17:35306470-35306489_AATF_+	AATF_GAACCCGCGACCAAGCGAGG	AATF	-0.199847	-3.69553	-6.26315	-2.96908	-5.79091	-1.88253	-1.28404	-3.19525	-3.88985
chr17:35310452-35310471_AATF_+	AATF_GATGACGCGGAAGACTCCCA	AATF	-3.27804	-2.18752	-2.97793	-1.08509	-2.12921	-0.851488	-0.956133	-1.46107	-0.751107
chr17:35344005-35344024_AATF_+	AATF_GATGGGACAAAGCCCAATGC	AATF	-4.50749	-3.77208	-4.28102	-3.42922	-4.58608	-1.61018	-1.23967	-2.4002	-3.95445
chr17:35307610-35307629_AATF_-	AATF_TTTGTCCGTGTCCAAGAGGG	AATF	-1.65976	-2.72525	-3.11449	-2.6455	-5.41562	-1.65039	-1.89416	-1.42444	-1.30902
chr17:79108243-79108262_AATK_+	AATK_AGACACAGCCACCACGGCGA	AATK	-0.287751	0.327129	0.417613	-0.709085	-2.54223	-0.302348	-0.0443338	-0.469995	-0.0228721
chr17:79104904-79104923_AATK_+	AATK_GAGTGGCAGGACGTACACGT	AATK	0.0857161	-0.112803	0.398493	0.517038	-0.247849	-0.511227	-0.405401	-0.880419	-1.79449
chr17:79139772-79139791_AATK_+	AATK_GTTGAAGAAGGACGACGACA	AATK	-0.113854	-0.865475	-0.760822	-0.695533	-1.96223	-0.446757	-1.93345	-1.03357	-1.46774
chr17:79102286-79102305_AATK_-	AATK_TACCTGAAGGAAATCGGCCG	AATK	-0.46779	-0.412383	-0.873458	0.179639	-0.826687	-0.277188	-0.638605	-0.401544	-0.625562
chr16:8829604-8829623_ABAT_-	ABAT_GCGCTGGGCGAGCAACATGG	ABAT	0.745844	0.365355	0.0558428	1.09061	0.586774	-0.198359	-0.298099	-0.0443135	0.0670994
chr16:8839921-8839940_ABAT_+	ABAT_TGATGAAGACGGAAGTCCCA	ABAT	-0.820431	-0.0789676	-0.404235	-0.504666	-2.07158	0.433666	0.461091	-0.280788	-0.57054
chr16:8844303-8844322_ABAT_+	ABAT_TGCAATTACGAAGAGAGCCG	ABAT	0.781111	0.746743	-0.0341372	0.603512	0.463415	0.77248	0.711103	0.98065	0.899941
chr16:8851629-8851648_ABAT_-	ABAT_TTGGATGAGTTTCAGCAGGG	ABAT	0.332135	-0.496981	-1.16661	0.283009	-0.0359772	-0.640473	-0.879228	-0.25515	-0.062285
chr17:67212092-67212111_ABCA10_-	ABCA10_ATAAGGAAACCTATGCTCGC	ABCA10	-0.777938	0.0529205	-0.807319	0.837842	-0.0685899	0.211128	0.27793	0.454028	0.739969
chr17:67152037-67152056_ABCA10_+	ABCA10_GGATGAGTTTCTCTACTCCG	ABCA10	-0.432567	-0.906765	-1.86348	0.498356	0.0746591	-0.33916	-0.223815	0.609825	0.666474
chr17:67215827-67215846_ABCA10_+
chr17:67148225-67148244_ABCA10_+	ABCA10_TGTGTGGAGAGCTTCCACCT	ABCA10	-0.370088	0.414073	0.480141	0.0319776	-0.476254	0.133527	-0.0526078	0.708318	0.547416
chr2:215928846-215928865_ABCA12_-	ABCA12_AAATGCAAAGACACACCCTA	ABCA12	-0.935275	-0.0934571	-0.792383	0.501518	-0.520956	0.441347	0.413352	0.096155	0.0486415
chr2:215914352-215914371_ABCA12_-	ABCA12_ACTAAACAAACAGTTCTCCC	ABCA12	-1.46232	-1.39579	-2.47039	0.193786	-1.83664	0.493074	0.33844	0.707509	-0.134184
chr2:215876321-215876340_ABCA12_+	ABCA12_ATGGTGCTAAATGATCCTTG	ABCA12	-0.387277	0.452938	0.592364	0.528703	-0.217833	0.0786215	0.105102	0.227008	0.162478
chr2:215891555-215891574_ABCA12_-	ABCA12_GTGACTGACAGTTTGGCCAG	ABCA12	0.330132	-0.592243	-0.900969	0.239302	-0.0284165	0.129881	-0.0603138	0.676667	0.63856
chr7:48259011-48259030_ABCA13_+	ABCA13_AGAGATACAAGACCTGGCAG	ABCA13	0.125575	-0.277476	-0.398858	0.0482504	-0.784783	-0.598051	-0.828246	-1.24809	-2.42419
chr7:48211112-48211131_ABCA13_-	ABCA13_GAGCCAATTCTTCCACAGCA	ABCA13	-0.527835	1.50079	1.4863	1.13176	0.767889	0.290615	0.181867	0.718688	1.01688
chr7:48280496-48280515_ABCA13_+	ABCA13_TCAGAAGACACTCACAGGCA	ABCA13	-0.0281541	-0.349928	-0.773973	-0.360259	-0.593823	0.200541	0.226137	0.266873	0.486524
chr7:48278857-48278876_ABCA13_-	ABCA13_TGAACACACCATCTTCTCCA	ABCA13	-0.79789	-0.588727	-0.740345	0.107973	-0.0243945	-0.290928	-1.04262	0.0831548	-0.630053
chr9:107645374-107645393_ABCA1_-	ABCA1_CCAGAAAGACACCAGCATGA	ABCA1	0.416239	0.158562	-0.759999	-0.0957912	-1.06224	0.57989	0.644861	0.391307	0.30321
chr9:107624058-107624077_ABCA1_-	ABCA1_GAAGCTTCAAGATTTCCTGG	ABCA1	-1.80239	-2.6165	-5.18781	-2.0013	-3.2007	-1.56453	-1.57246	-1.3695	-2.6272
chr9:107646751-107646770_ABCA1_+	ABCA1_GAGTCGGGTAACGGAAACAG	ABCA1	0.0752674	0.361132	0.139786	0.665935	1.44623	-0.165946	-0.40686	0.128459	0.180399
chr9:107665940-107665959_ABCA1_-	ABCA1_TGGCTTGTTGGCCTCAGCTG	ABCA1	-0.85318	0.0654629	-0.0608272	-0.129475	-0.769077	-0.0561629	-0.428361	0.263623	0.331474
chr9:139922536-139922555_ABCA2_-	ABCA2_AGAACGTGACGCTCAAACGC	ABCA2	-0.675367	0.468287	-0.50122	-0.0237843	-1.11449	-0.306689	-0.384807	-0.0173916	0.169896
chr9:139918638-139918657_ABCA2_+	ABCA2_CAGGATAAAGAACAGCACCA	ABCA2	0.0991341	-0.72607	-1.43208	-1.01515	-3.05219	-0.421195	-0.457041	-0.227648	-0.489013
chr9:139916395-139916414_ABCA2_-	ABCA2_TCACAGTCTGGCCTCCACAA	ABCA2	0.465948	0.681171	0.16923	0.502466	-0.236151	0.298776	0.0466319	0.517218	0.619047
chr9:139917283-139917302_ABCA2_-	ABCA2_TGAGCGCCTGGACCGCGTGG	ABCA2	0.375161	-0.780635	-1.36801	-0.798601	-1.769	-1.17585	-1.78307	-0.644414	-0.647946
chr16:2373645-2373664_ABCA3_-	ABCA3_ACACACGGAGAAATTACATG	ABCA3	0.0630627	-0.300021	-0.688495	-0.245505	-0.33889	0.48032	0.643546	-0.451134	0.136999
chr16:2376416-2376435_ABCA3_+	ABCA3_GCAGGGTGTAGTTCTTCCAG	ABCA3	-1.15133	-0.812118	-0.997399	-1.57374	-2.20984	-0.406269	-0.0781788	-1.26632	-1.93695
chr16:2374498-2374517_ABCA3_+	ABCA3_GTCCTCAAAGTCCTTCTCGG	ABCA3	0.389336	-1.065	-1.69389	-0.213968	-0.916474	-0.719103	-1.175	-0.31984	-0.739254
chr16:2376094-2376113_ABCA3_+	ABCA3_TCCCAGGTGTCTCCTGGCGG	ABCA3	1.14445	0.60086	-0.136269	0.757295	0.362776	0.304126	-0.00192971	0.204252	0.34831
chr1:94577017-94577036_ABCA4_+	ABCA4_AATTCCAGGAGATTCTCCTG	ABCA4	0.435524	0.857602	0.411967	1.0923	0.0607176	0.812153	1.12939	0.728548	0.583988
chr1:94546053-94546072_ABCA4_+	ABCA4_ATAGATAGGATCCTTCCTTG	ABCA4	-2.13632	-3.09442	-4.20988	0.347645	-1.4082	0.750325	0.241138	-3.60782	-2.42639
chr1:94564499-94564518_ABCA4_-	ABCA4_GAAGGACATCGCCTGCAGCG	ABCA4	-0.421158	0.779148	0.556586	0.742363	-0.367055	0.0375039	-0.215281	0.186864	0.224016
chr1:94574139-94574158_ABCA4_+	ABCA4_TTCTCTCCGGGTGAGTCCGG	ABCA4	0.114511	0.652695	1.03284	1.09286	1.80076	0.12247	0.411194	0.196121	0.377104
chr17:67287416-67287435_ABCA5_-	ABCA5_ACTGCCTTACTTGGCCACAG	ABCA5	-0.335337	0.55797	0.731517	0.150583	-0.867648	-0.0535051	0.0452577	0.432705	0.588936
chr17:67280096-67280115_ABCA5_-	ABCA5_GAAGCAGAAATTGACCAAGC	ABCA5	-0.0483029	1.22684	0.739269	0.7819	0.385837	0.32668	0.031529	0.521866	0.34076
chr17:67297292-67297311_ABCA5_+	ABCA5_GATCAAGATAGACAGCCAAG	ABCA5	0.0928899	0.758968	0.727762	0.776548	-0.212686	0.807	0.731787	0.431479	0.274141
chr17:67309235-67309254_ABCA5_-	ABCA5_TCTACTGATCATCTACCTGA	ABCA5	1.43518	0.981116	1.01487	0.206344	-1.09948	-0.208498	0.0825047	-0.000196812	-0.790416
chr17:67119471-67119490_ABCA6_-	ABCA6_ACACCAAAGGACTAATGCTA	ABCA6	0.084993	0.0521652	-0.075389	1.15395	1.33301	0.538088	0.490886	0.852393	0.804718
chr17:67133611-67133630_ABCA6_+	ABCA6_ACAGTCCTAGAAGTATTGAG	ABCA6	-0.159276	1.06816	0.646575	0.671356	-0.819855	0.510542	-0.140876	0.922366	0.52845
chr17:67132252-67132271_ABCA6_-	ABCA6_AGGGATATAACAGTCCACTT	ABCA6	-0.229265	-0.0843208	-0.590605	0.759792	-0.289723	-0.0333395	-0.287677	-0.0504225	-0.278457
chr17:67124879-67124898_ABCA6_+	ABCA6_GAAACACAACCAAATTGGTG	ABCA6	-0.00189055	0.692384	0.53317	0.053879	-1.34015	0.487642	0.554327	-0.327815	0.18493
chr19:1043806-1043825_ABCA7_-	ABCA7_ATTGGAACTGTCGTTCATGA	ABCA7	0.375098	0.231337	-0.4794	-0.376318	-1.18851	0.266677	-0.0321891	0.510124	0.59782
chr19:1042670-1042689_ABCA7_+	ABCA7_CTGGGAACTGGCCAGAGCGC	ABCA7	0.453086	-0.270542	-0.332496	-0.891014	-1.89656	-0.188789	0.0545502	-0.0822104	0.175069
chr19:1043418-1043437_ABCA7_-	ABCA7_GTGCAAAGAGTAGCTTCCCG	ABCA7	0.283195	0.00464281	-0.632547	-0.635574	-1.56322	-0.00919514	-0.248265	0.0044363	-0.229535
chr19:1044620-1044639_ABCA7_+	ABCA7_TGGAGGCCGGGACCACATGG	ABCA7	-0.420419	-0.0687376	-0.433716	-1.0259	-2.80189	-0.384627	-0.564859	-0.225152	-0.0001192
chr17:66920859-66920878_ABCA8_-	ABCA8_AAGCGCCTCCAGAATTCCAA	ABCA8	-0.99269	0.204689	0.474194	-0.230885	-1.72823	-0.996948	-1.88045	-1.37569	-1.76335
chr17:66917582-66917601_ABCA8_-	ABCA8_ACTGCAATACTTGGTCACAG	ABCA8	-0.193427	1.85147	3.62764	0.262132	0.145616	0.685704	0.653502	-0.0122199	0.139469
chr17:66924137-66924156_ABCA8_+	ABCA8_ATGAGATTTGAGCCGTCCGA	ABCA8	-0.716458	-0.113736	-0.452605	-1.76233	-2.01276	-0.204888	-0.23587	-0.0439979	-0.508177
chr17:66925304-66925323_ABCA8_+	ABCA8_GAGGAGGAACACGACCAGGC	ABCA8	-0.011231	0.550241	0.395971	0.0489467	-0.728252	-0.178419	-0.131484	0.0548705	-0.272048
chr17:67039757-67039776_ABCA9_+	ABCA9_AATCAGTTGCAACTCCTCCT	ABCA9	0.213933	1.17472	1.30626	0.867097	0.261209	0.788094	0.662309	0.541631	0.435897
chr17:67024735-67024754_ABCA9_-	ABCA9_ACTGCCCTCCTTGGTCACAG	ABCA9	0.477779	0.181338	-0.511741	0.0309744	-0.3363	0.228684	0.418817	0.0258024	0.0883272
chr17:67023120-67023139_ABCA9_-	ABCA9_AGATGAGGCTGACATTCTGG	ABCA9	-1.60149	-0.935742	-1.24316	0.105027	-1.33653	0.128858	-0.10057	-0.12346	-0.517069
chr17:67041464-67041483_ABCA9_-	ABCA9_TGGCAGGAAGAACAATCATG	ABCA9	0.0981962	0.505711	0.0597771	0.5338	0.179867	0.173479	0.202565	-0.00317766	0.102745
chr1:229678051-229678070_ABCB10_+	ABCB10_ACAGCAATGATTGACACTGG	ABCB10	0.0527846	-0.326155	-0.516099	-0.48642	-0.824825	-0.0267369	0.183289	0.060532	0.282322
chr1:229675222-229675241_ABCB10_+	ABCB10_CCAGAAAGCATACATTAGGA	ABCB10	0.0945	0.660522	0.59387	0.514556	0.810756	0.597701	0.66992	0.681969	0.643878
chr1:229685038-229685057_ABCB10_+	ABCB10_CGGCACTGAGCCCTAGGCAG	ABCB10	-0.685281	-0.587891	-0.37199	-0.217843	-1.02549	-0.823769	-0.870151	-0.6074	-0.278409
chr1:229694356-229694375_ABCB10_+	ABCB10_GGTGGCTCGAGCAGCCGCAG	ABCB10	-0.412532	0.42151	0.359281	-0.605907	-1.73686	-0.420661	-0.771553	-0.706783	-0.707255
chr2:169870829-169870848_ABCB11_-	ABCB11_AAAGGTGATGGCGTTAGAGT	ABCB11	0.133128	0.329889	0.139362	-0.428936	-1.98728	0.755476	0.785209	0.382953	0.0853344
chr2:169853158-169853177_ABCB11_-	ABCB11_GCTGTCGCAGTACTTATCAC	ABCB11	-0.176282	0.178031	-0.667932	0.552645	0.886402	0.195621	0.259671	0.379086	0.379277
chr2:169869817-169869836_ABCB11_+	ABCB11_GGAACTGTTAGTCCATACAA	ABCB11	-0.661167	-0.381268	-1.1078	-0.866667	-2.92218	1.48336	1.04692	0.698922	0.825918
chr2:169851884-169851903_ABCB11_-	ABCB11_GTTTGACTGCAATTCAGTGG	ABCB11	-1.14671	-0.225699	-0.702296	-0.0488566	-0.354324	-0.773401	-0.507088	-0.493229	-0.170842
chr7:87178678-87178697_ABCB1_-	ABCB1_AAGCGAAGCAGTGGTTCAGG	ABCB1	-1.22668	-0.647281	-0.107875	-0.813774	-1.07186	-0.811738	-0.771783	-0.684894	-0.742249
chr7:87175299-87175318_ABCB1_+	ABCB1_CAAACGATGAGCTATCACAA	ABCB1	-0.572063	0.919649	0.254623	0.346327	-0.721283	-0.198238	-0.0930074	-0.330151	-0.520834
chr7:87183106-87183125_ABCB1_-	ABCB1_GACCACCTTGGTCCTCTCAG	ABCB1	1.1614	0.950738	0.162672	0.678177	-0.662297	0.373794	-0.0818736	0.393412	0.309325
chr7:87179150-87179169_ABCB1_+	ABCB1_GGGCAAGGACAACTTACATG	ABCB1	0.802563	-0.0985197	-0.630205	0.412556	-0.185882	-0.231721	0.111388	-0.478993	-0.524796
chr7:87079308-87079327_ABCB4_-	ABCB4_AGGACTGTGATAGCTTTCGG	ABCB4	-1.45003	-0.0888123	-0.650924	0.0201921	-0.848681	0.162849	0.459475	-0.827495	-0.745823
chr7:87092147-87092166_ABCB4_+	ABCB4_GAGACCTGATCCGTGAGCTA	ABCB4	-0.828042	0.228003	-0.0886978	-0.209722	-0.945379	-0.259614	-0.218603	-0.379499	-0.994671
chr7:87080975-87080994_ABCB4_+	ABCB4_GCTGATGGCCATTATCACAA	ABCB4	-0.396659	1.07577	0.919921	-0.470418	-0.756707	-0.0920215	0.0874837	0.382461	-1.57329
chr7:87082265-87082284_ABCB4_+	ABCB4_TAGCCGCGTATTGAGTTCAG	ABCB4	0.324367	0.3523	0.329131	0.644198	-0.0893447	0.0913941	0.242556	0.135643	0.236052
chr7:20668388-20668407_ABCB5_-	ABCB5_AAACCAGTGGCATTAAAGGA	ABCB5	0.262384	0.990346	0.475356	1.13074	0.386034	0.663639	0.534768	0.108144	0.182577
chr7:20666199-20666218_ABCB5_+	ABCB5_AAACTGAGAAAGGAAGCAGT	ABCB5	0.0758807	0.304285	-0.247443	0.185224	-0.614529	-0.339873	-1.03969	-0.527375	-0.896427
chr7:20685408-20685427_ABCB5_+	ABCB5_AAGTGCCTATTCCAAAGCTG	ABCB5	0.124658	-0.269349	-0.158306	4.77896e-05	-0.899391	-0.0802897	0.272938	-0.256324	0.0345023
chr7:20685745-20685764_ABCB5_-	ABCB5_TACAGCAAGAACAGTCCCGA	ABCB5	-0.230502	0.0359741	-0.882016	0.10767	-0.520214	-0.147953	-0.2692	-0.338997	-0.913742
chr2:220081479-220081498_ABCB6_+	ABCB6_GCCACAGGTAGCCACTCAGG	ABCB6	0.265726	0.281974	0.449585	-0.870523	-1.72308	-0.603695	-0.996378	-0.865	-0.779964
chr2:220083045-220083064_ABCB6_+	ABCB6_GGCCAGACTCTCCAGCACGG	ABCB6	0.10563	0.0507252	0.0874106	-0.193519	-1.64974	0.758775	0.605714	0.738418	0.913569
chr2:220082515-220082534_ABCB6_-	ABCB6_TCTAGGTTCAGTTTAGCCTG	ABCB6	0.725478	-0.376107	-0.726304	0.177053	-0.235275	0.0807808	0.271866	-0.0224413	-0.105617
chr2:220081108-220081127_ABCB6_-	ABCB6_TCTTCCTCAAGTTCCTCCAG	ABCB6	-0.345538	-0.628827	-1.04968	-0.406777	-0.571235	-0.307238	-0.42926	-0.0191552	-0.597076
chrX:74296361-74296380_ABCB7_+	ABCB7_AATCAGAACTGCTGTTGCCA	ABCB7	-0.556167	-2.25195	-4.50952	-2.55419	-2.87586	-1.33216	-0.995136	-0.803455	-1.93366
chrX:74295301-74295320_ABCB7_-	ABCB7_ACAGACGGGAGCTTTATCTA	ABCB7	-0.894436	-5.34702	-8.51307	-6.67812	-7.16186	-3.55656	-2.77118	-2.74995	-2.80948
chrX:74332752-74332771_ABCB7_-	ABCB7_TGTTGGCATGGTCATGCAGG	ABCB7	-1.71757	-6.36979	-6.48404	-3.23877	-5.64813	-2.56412	-5.06713	-2.10544	-3.21551
chrX:74375988-74376007_ABCB7_-	ABCB7_TTAGCGGCTCAGGTCCGCAG	ABCB7	-0.887382	-2.34644	-3.79412	-4.65862	-6.32873	-2.47621	-3.88783	-1.91854	-1.67342
chr7:150731432-150731451_ABCB8_+	ABCB8_AAGTACACAAGGGACCACGT	ABCB8	-1.02056	-0.320415	-1.06052	-0.0261104	0.221581	-0.0788429	-0.212495	0.13388	0.148638
chr7:150730863-150730882_ABCB8_-	ABCB8_ACAGGGCCACAAGGCAGAGG	ABCB8	-0.496452	-1.35338	-1.69082	-1.34611	-2.97804	-0.26076	0.265188	-0.204774	0.192468
chr7:150731641-150731660_ABCB8_+	ABCB8_GCATGGCTGTGGACATGCGG	ABCB8	-1.97148	-2.12301	-3.74151	-0.674637	-2.04114	0.0212185	-1.44548	-1.14837	-1.68871
chr7:150732956-150732975_ABCB8_+	ABCB8_GGACTCCTTGCAGATCGCCA	ABCB8	0.297307	-0.990316	-1.10974	-0.0403282	-0.614694	-0.389992	-0.441531	-0.0437209	-0.0369492
chr12:123434380-123434399_ABCB9_+	ABCB9_AGCGGAAGAGACAGTTTCGA	ABCB9	-1.35853	-0.660095	-1.29562	0.0165525	-0.242129	0.185646	0.133408	-0.369308	-0.490954
chr12:123433216-123433235_ABCB9_+	ABCB9_GAAGCCCATGAAGGTGACCA	ABCB9	0.0989105	0.32864	0.149062	0.481986	-1.20414	0.576803	0.605232	0.821698	0.868384
chr12:123435062-123435081_ABCB9_+	ABCB9_TGACGATGCCATCAATGGCG	ABCB9	0.415149	-1.84716	-3.2336	0.325413	-0.734824	-0.246158	-0.533438	-0.199125	-0.314756
chr12:123444563-123444582_ABCB9_-	ABCB9_TGTGGCCAAGAACAGTGCGC	ABCB9	0.459148	-0.409515	-0.50552	-0.151097	-0.93515	-0.278665	-0.311643	0.132443	-0.223885
chr6:43403546-43403565_ABCC10_-	ABCC10_AGGAGACCATTGATCACCCA	ABCC10	-1.13047	-0.696609	-1.21423	0.368931	-0.873673	-0.134902	0.167694	0.297603	0.424029
chr6:43400664-43400683_ABCC10_+	ABCC10_GGGCAGGAGCCACTAAGCCA	ABCC10	-0.270282	0.307171	-0.311095	-0.424233	-2.78853	-0.404549	-0.552372	0.341167	0.537633
chr6:43402387-43402406_ABCC10_+	ABCC10_GGGTCATCAAGTTCTGCGGG	ABCC10	-0.0890021	0.0838273	-1.19343	-0.304655	-1.44213	-0.49331	-1.03112	-0.373271	-1.01424
chr6:43395739-43395758_ABCC10_+	ABCC10_TGTGCGGCAGCAGCGCAGCG	ABCC10	1.02088	1.43352	1.0786	0.273028	-0.446705	0.585038	-0.0337029	0.619856	0.918486
chr16:48261837-48261856_ABCC11_+	ABCC11_AACAGGCCAGCATTGTCCAG	ABCC11	-0.468609	-0.111109	-0.359479	-0.393435	-1.4685	-0.176554	-0.051269	-0.254665	0.0117816
chr16:48258304-48258323_ABCC11_-	ABCC11_AAGAAGAAGTCTCAAGGCGA	ABCC11	-0.390243	0.0904668	-0.539466	0.399251	-0.234646	0.0298253	-0.0809048	0.259149	-0.478922
chr16:48264404-48264423_ABCC11_-	ABCC11_GGAGGGCAGCTGTCCCACCG	ABCC11	1.41942	0.418731	0.983887	-0.453307	-1.3058	0.783896	0.790867	0.163759	-0.258072
chr16:48265792-48265811_ABCC11_-	ABCC11_TGGGTGCCCAACTCTTCTGG	ABCC11	-0.255569	-0.221664	-0.401937	-0.481842	-0.837601	-0.24659	-0.195475	-0.370075	-0.414362
chr16:48173155-48173174_ABCC12_+	ABCC12_AAAGACCATTAGGATCGGGA	ABCC12	-0.889952	-0.54451	-0.886382	0.187112	-0.110882	0.648278	0.471207	0.290121	-0.446679
chr16:48175183-48175202_ABCC12_-	ABCC12_ACGTGGTGTGGAAATTCCAG	ABCC12	-0.282426	-0.224566	-0.131742	0.67147	-0.0386881	-0.0533677	0.429279	-0.0922072	-0.296236
chr16:48177960-48177979_ABCC12_-	ABCC12_CAGGTTAGCACCCAACCCGG	ABCC12	-1.0706	-0.480109	-0.773299	0.476005	-1.0047	0.293148	0.215041	0.264963	-0.0994847
chr16:48174769-48174788_ABCC12_+	ABCC12_GCCAACCCAGACTTTCCCAG	ABCC12	0.285617	-0.427878	-1.84187	-0.369473	-1.93299	0.185492	-0.417598	0.64279	0.651792
chr16:16103737-16103756_ABCC1_+	ABCC1_AACTCTCTTGGGCATCACCA	ABCC1	-0.774665	0.476652	0.130763	0.120143	-0.286365	-0.103965	-0.77643	0.291369	0.270039
chr16:16110405-16110424_ABCC1_-	ABCC1_GACGAGCTGAATGAGTAAGA	ABCC1	-0.295229	-2.24776	-2.20885	0.101677	-0.509541	-0.455857	-1.09108	0.576719	0.689264
chr16:16108433-16108452_ABCC1_-	ABCC1_GATGGCTAGGGCACACACTA	ABCC1	0.332928	0.786417	1.05637	0.75009	0.882411	0.134085	0.147173	0.692438	0.521667
chr16:16101790-16101809_ABCC1_+	ABCC1_TATCTCTCCCGACATGACCG	ABCC1	0.644193	0.393318	0.260224	0.835768	0.607035	0.239063	0.0428692	0.490315	0.482061
chr10:101544466-101544485_ABCC2_-	ABCC2_ACACGTGGAGAAGCTGCCAG	ABCC2	-0.522335	-1.61092	-2.16229	-0.937487	-1.55636	-0.32803	-0.194422	-0.457899	-0.761356
chr10:101552074-101552093_ABCC2_-	ABCC2_GATTGGTATATCGAACAGCA	ABCC2	0.149102	-0.171847	-0.81512	0.00909084	-1.18107	-0.0259428	-0.578883	0.564674	0.579586
chr10:101553677-101553696_ABCC2_-	ABCC2_GTAGGAGATGAAGAACAGGC	ABCC2	0.128309	0.126787	-0.685357	0.0465606	-1.62952	0.146573	-0.12978	0.288121	0.132305
chr10:101554195-101554214_ABCC2_+	ABCC2_TGAGTAGCATTACCTACAGC	ABCC2	-0.919802	-0.350383	-0.689253	-0.954371	-1.32027	0.039359	-0.13376	0.377893	0.149719
chr17:48734442-48734461_ABCC3_+	ABCC3_GCAGGGCGTACAGTCTTCGG	ABCC3	-0.323602	-0.280624	-0.529275	-0.10359	-1.1294	-0.078974	-0.101703	-0.623051	-0.497686
chr17:48735815-48735834_ABCC3_-	ABCC3_GCGGGAGAGAAAGCCAGCGC	ABCC3	0.657745	0.436059	-2.05187	-0.0549309	-0.671922	-0.825539	-0.872136	-0.205611	0.0947787
chr17:48733324-48733343_ABCC3_-	ABCC3_GGATGATGTAGCCACGACAA	ABCC3	-1.23852	-0.185211	-0.63586	0.262458	-0.0863072	0.0564661	-0.0429125	0.163677	0.44459
chr17:48735462-48735481_ABCC3_-	ABCC3_GTAGAAGGTGGTGAAGCGGA	ABCC3	-0.982451	-3.32651	-3.79416	-3.23017	-3.76713	-0.533668	-1.43346	-0.780267	-0.417345
chr13:95886980-95886999_ABCC4_-	ABCC4_CACAGCGTACGCCTATGCCA	ABCC4	0.945032	-0.231587	-0.982804	-0.200405	-0.865086	0.627944	0.779164	0.0343222	0.520503
chr13:95899915-95899934_ABCC4_-	ABCC4_GAAGACCGCTCACAGCACCT	ABCC4	0.359535	0.421426	0.0754643	0.53664	-0.643673	0.638066	0.0539496	0.673573	0.733777
chr13:95953550-95953569_ABCC4_-	ABCC4_GATGCTGCCCGTGTACCAGG	ABCC4	1.11717	0.126126	-0.48647	0.873217	0.0138307	0.559066	0.753426	0.215919	0.597596
chr13:95861690-95861709_ABCC4_-	ABCC4_GGAAGTTGTTCTCATCACTG	ABCC4	0.256576	0.495413	-0.105578	0.796472	0.0826923	0.130506	0.219628	1.0786	1.04281
chr3:183706502-183706521_ABCC5_-	ABCC5_CCTTAGACACCAGCACCCAG	ABCC5	1.03696	-0.0657346	-0.602492	0.566149	-0.0738592	0.309908	0.362372	0.392654	0.414295
chr3:183707131-183707150_ABCC5_-	ABCC5_GAAACAGCAGCCCGAGCCGA	ABCC5	-0.707516	0.0514589	0.221158	-0.20139	-0.627894	-0.570366	-0.198259	-0.721684	-1.51738
chr3:183705630-183705649_ABCC5_+	ABCC5_GATCCACACAACCCTTCGCA	ABCC5	-1.09983	0.319835	0.634547	0.531139	0.594746	0.265229	0.519658	-0.237111	-0.218601
chr3:183700564-183700583_ABCC5_-	ABCC5_TAAAGAGAAATCCCTGGGTG	ABCC5	0.322371	0.422851	0.311186	0.775682	0.315518	-0.00777325	-0.263386	0.257542	0.0185941
chr16:16315584-16315603_ABCC6_+	ABCC6_AAGGACCCAGAGGTACATGG	ABCC6	-2.49864	-2.18603	-5.32208	-1.11662	-1.89352	-0.381536	-0.9103	-0.605128	-0.476704
chr16:16313681-16313700_ABCC6_-	ABCC6_TACTGTGTGGCTCACCACGA	ABCC6	-1.66814	-3.27161	-4.89153	-2.84658	-2.65532	-1.15899	-1.69471	-1.26956	-3.17803
chr16:16297351-16297370_ABCC6_+	ABCC6_TGCCAGATGGCCTTCAGCAG	ABCC6	-0.55279	-2.29031	-3.51977	-0.682954	-0.954596	-0.459246	-0.606017	-0.405367	-0.338961
chr16:16313413-16313432_ABCC6_-	ABCC6_TGCCCAGCAGGCCTCCGGAG	ABCC6	-1.98521	-4.12586	-5.0519	-2.56267	-3.95112	-2.32553	-2.27741	-1.70058	-2.48977
chr11:17483330-17483349_ABCC8_-	ABCC8_GAGGGAGGTGAAGCCTCCCG	ABCC8	1.04344	0.869038	-0.237486	0.69895	-0.0321623	0.706445	0.392282	0.659304	0.794733
chr11:17485065-17485084_ABCC8_+	ABCC8_GCTGCGAGAAGCCGATGGCG	ABCC8	0.104449	-0.499744	-1.3068	0.127007	-0.809811	0.646884	0.72268	0.123746	-0.20752
chr11:17491682-17491701_ABCC8_+	ABCC8_GTTGTGATAGTAGACCACGG	ABCC8	-1.16113	-0.0787935	-0.615053	0.526	-0.61242	0.281763	0.0726704	-0.266604	-0.403246
chr11:17496485-17496504_ABCC8_+	ABCC8_TGAAGGTCAGGATCCACCGC	ABCC8	-0.303453	-1.26553	-1.59849	0.329198	-1.09282	-0.411445	-0.234802	-0.0766657	0.115389
chr12:22063756-22063775_ABCC9_+	ABCC9_ATACCAGCAGAGCTCCACGG	ABCC9	0.463415	-0.225137	-0.335334	-0.0155182	-0.758196	-0.513598	-0.71534	-0.348818	-0.458082
chr12:22069897-22069916_ABCC9_-	ABCC9_GAATGGGCTCTTGATGGCTG	ABCC9	-0.00818659	0.349632	-0.32468	0.0200549	-1.20956	0.581529	0.445088	0.529161	0.665331
chr12:22078994-22079013_ABCC9_-	ABCC9_GTACTGCTCTTTCTAGGCGG	ABCC9	0.407778	0.749798	0.324403	0.25213	-0.288423	0.233849	0.0440701	0.25733	0.196534
chr12:22061049-22061068_ABCC9_+	ABCC9_TAAAGTACTGAATTGGCGCA	ABCC9	0.0945974	0.713148	0.544182	0.880347	0.197236	0.21216	0.0590393	0.859866	0.82226
chrX:152991020-152991039_ABCD1_-	ABCD1_GAAGGTGCGGCTCACCAAGG	ABCD1	0.895242	-0.633875	-1.15321	-1.11949	-1.58939	-0.635628	-1.05776	-0.983953	-1.56845
chrX:153001687-153001706_ABCD1_+	ABCD1_GATCATGTCGTCGTACAAGG	ABCD1	-0.28261	1.43117	1.60635	0.177699	-0.807307	-0.774757	-1.47546	-0.189286	-1.03303
chrX:152994761-152994780_ABCD1_-	ABCD1_GCTCCAGCATAACATACCAC	ABCD1	-0.902985	-0.785293	-1.2965	-0.585158	-1.22796	-0.53268	-0.840407	-0.841584	-1.52744
chrX:153001807-153001826_ABCD1_+	ABCD1_GCTGGCTGGCTACACAGCCC	ABCD1	-0.362482	-1.85676	-3.36749	-0.248702	-0.544293	-0.843427	-1.4826	0.460443	0.414553
chr12:40012568-40012587_ABCD2_-	ABCD2_ATTTGGCAAACTGGTGGCAG	ABCD2	0.121045	-0.223124	-0.333422	-0.435061	-1.30055	0.00694102	-0.073622	0.307415	0.526197
chr12:40012552-40012571_ABCD2_-	ABCD2_GCAGAGGAAGCACATAGAAA	ABCD2	-0.59556	0.859678	0.28991	0.430289	0.17658	0.101791	0.468012	0.34632	0.22911
chr12:39967520-39967539_ABCD2_-	ABCD2_TAACACACAGACCTTCTCTT	ABCD2	-0.431606	0.235325	0.0425563	0.294488	-0.639156	0.637925	0.349485	0.570149	0.5478
chr12:39973382-39973401_ABCD2_-	ABCD2_TGGAAAGATGTCCTGTCAGG	ABCD2	-0.844918	0.209056	-0.200331	-0.0402965	-0.504466	-0.138202	0.0580743	0.0195617	0.245324
chr1:94953259-94953278_ABCD3_-	ABCD3_AACTAGGTAACCAACAACAG	ABCD3	-1.2578	-2.81526	-4.75508	-0.563296	-1.12679	-0.480895	-0.600463	-0.681824	-0.347521
chr1:94940779-94940798_ABCD3_-	ABCD3_ACTGAAGATACTCCTCATAG	ABCD3	-0.642044	0.267656	-0.177602	0.378508	-0.374995	0.221542	-0.091155	0.279131	0.31446
chr1:94946016-94946035_ABCD3_+	ABCD3_ATAGGGCCCAGCGAGCATGA	ABCD3	0.28783	-0.397596	-1.07254	-0.208917	-0.629279	0.228635	0.515807	0.307711	0.636965
chr1:94884058-94884077_ABCD3_+	ABCD3_GACGGCGCGAAACTCCTCGC	ABCD3	-0.313699	-0.284561	-0.440954	0.295248	-0.562824	0.743822	1.04076	0.266567	0.601264
chr14:74759918-74759937_ABCD4_-	ABCD4_AGCACATGAGGACAGACCGC	ABCD4	-0.398504	-0.0833663	-0.819827	0.352243	-0.438812	-0.204945	-0.0718924	-0.508465	-0.0950314
chr14:74762583-74762602_ABCD4_+	ABCD4_ATGCACCAGCTTCATCACAA	ABCD4	0.2273	0.502566	-0.0177011	0.082288	-0.317118	0.106124	-0.152104	-0.169031	-0.773713
chr14:74763019-74763038_ABCD4_+	ABCD4_GAGGAGGGAGGCTTCACCTT	ABCD4	0.00383104	0.108867	-0.00864336	-0.177195	-2.0225	0.379565	0.531312	0.366001	-0.487184
chr14:74766944-74766963_ABCD4_-	ABCD4_TAGATCTGCAATTTCTCCAG	ABCD4	0.449979	-0.734206	-0.618675	-0.642681	-1.76966	-0.192556	-0.20901	0.249015	0.135518
chr4:146044659-146044678_ABCE1_-	ABCE1_GAAGTCATGTTCCACAACAA	ABCE1	-4.81218	-4.26735	-6.38803	-4.22087	-6.10469	-3.2833	-3.75945	-5.19393	-5.3356
chr4:146042361-146042380_ABCE1_+	ABCE1_GGAAGACTTAAACCTGATGA	ABCE1	-0.551021	-2.31778	-4.10089	-0.344529	-0.535416	-0.641296	-1.15512	-1.30167	-3.619
chr4:146044364-146044383_ABCE1_+	ABCE1_TAGGTGCAGACATTATCTGG	ABCE1	-6.49322	-5.74859	-5.35639	-5.65161	-7.65201	-3.96156	-6.78004	-5.14499	-6.26969
chr4:146038512-146038531_ABCE1_+	ABCE1_TATGGTGTACCAAGCGCCTA	ABCE1	-1.95633	-5.41706	-5.71235	-4.18994	-6.74212	-7.63167	-5.7616	-3.96002	-4.70922
chr6:30539252-30539271_ABCF1_+	ABCF1_AACTGCCACCGCGATGCCGA	ABCF1	-3.37751	-3.56957	-3.71512	-2.42189	-2.56216	-1.89233	-1.99845	-1.05007	-0.775773
chr6:30545610-30545629_ABCF1_+	ABCF1_GCAGTAGAAGATAAACAGGC	ABCF1	0.126381	0.0854185	-1.46544	-0.592257	-1.2958	0.154447	-0.948142	-0.251571	-0.903642
chr6:30550913-30550932_ABCF1_-	ABCF1_GCGGGAGGACATCTCCGCCT	ABCF1	1.47422	0.462326	-0.65872	0.894449	-0.50647	-0.0159498	0.419255	1.10411	0.799946
chr6:30551459-30551478_ABCF1_-	ABCF1_GTCCTACCAGCCCGTAGCGG	ABCF1	-6.39031	-7.21219	-8.00801	-5.47941	-8.46025	-2.73957	-3.24485	-5.16863	-5.34448
chr7:150921874-150921893_ABCF2_+	ABCF2_AACCAATGAGGCCATAACGA	ABCF2	-0.495838	-0.89705	-1.44734	-0.327047	-1.09317	0.543394	0.945571	0.666113	0.72686
chr7:150923482-150923501_ABCF2_-	ABCF2_AGGCTGCCAAAGCTCGACAG	ABCF2	-0.514027	0.835607	1.41019	-0.00872436	-0.521	0.751283	0.783696	0.000587487	0.138633
chr7:150921020-150921039_ABCF2_-	ABCF2_GAGCGGCTGGCTCATGAGGA	ABCF2	0.393115	-0.660806	-1.17194	0.151382	-0.40248	0.000466957	0.201263	0.734285	1.15396
chr7:150920897-150920916_ABCF2_-	ABCF2_GGAGCTCTACGAGCGCCTGG	ABCF2	-0.638225	-3.2009	-3.89347	-0.627006	-0.839083	-0.731716	-0.619889	-0.0378084	-2.18565
chr3:183905463-183905482_ABCF3_+	ABCF3_AAAGAAGTTAGAGAAGGCCG	ABCF3	0.117704	0.471425	0.264651	-0.354412	-1.50577	0.203757	-0.204267	-0.097723	-0.159218
chr3:183904359-183904378_ABCF3_+	ABCF3_ACTATTGCAAGAGGTGTCCG	ABCF3	0.022659	0.765169	0.294455	0.27374	-0.659318	0.233119	0.058273	0.203794	-0.108124
chr3:183904582-183904601_ABCF3_+	ABCF3_AGGGCTGAGCCACAAAGCCA	ABCF3	-0.592167	-0.307445	-0.537866	-0.112503	-1.33462	-0.347055	-0.39312	-0.788097	-0.962121
chr3:183906138-183906157_ABCF3_+	ABCF3_TGCGAGAGGATTTGCTACGG	ABCF3	0.208194	0.844046	0.965227	0.475549	-0.162891	0.521284	0.0466616	-0.30312	-0.387109
chr21:43702461-43702480_ABCG1_+	ABCG1_CAAGCGCCTGGCCATCGCGC	ABCG1	0.442692	0.5777	0.809682	0.0288367	0.422148	-0.254506	0.140864	0.82885	0.821813
chr21:43645930-43645949_ABCG1_-	ABCG1_GAGGCAAGGAGGAGAAGCGC	ABCG1	-0.618741	0.218124	-0.33684	-0.670179	-1.38804	0.433048	0.187377	-1.08045	-1.64117
chr21:43691193-43691212_ABCG1_-	ABCG1_TCCCGGAAATTCCTTTCAGG	ABCG1	0.749245	0.376165	-0.792919	-0.31993	-2.21427	0.527618	0.571727	0.48165	0.0287407
chr21:43639393-43639412_ABCG1_+	ABCG1_TTTCTCGGTCGGCACCGCCA	ABCG1	0.341131	-0.333565	-0.596327	-0.373975	-1.09481	0.339902	0.441955	-0.168636	-0.298487
chr4:89039282-89039301_ABCG2_+	ABCG2_AGGCCTCCTGAGCAGGCCCG	ABCG2	0.451172	0.396755	0.0720048	0.0585437	-1.00003	0.525831	-0.305834	1.0711	1.29763
chr4:89061050-89061069_ABCG2_-	ABCG2_GACCTGAAGGCATTTACTGA	ABCG2	-0.726691	0.194526	-0.216076	0.456764	0.142821	0.666172	0.78382	0.366112	0.126143
chr4:89053034-89053053_ABCG2_-	ABCG2_GCTGCAAGGAAAGATCCAAG	ABCG2	-1.0198	-0.615299	-1.04904	0.412264	-1.06625	0.12571	-0.411915	0.455143	0.0911377
chr4:89042925-89042944_ABCG2_-	ABCG2_GTTGGAACTCAGTTTATCCG	ABCG2	-0.171876	0.21669	0.0175025	0.228113	-0.289031	0.244971	0.361969	-0.0851197	0.242923
chr11:119025557-119025576_ABCG4_+	ABCG4_GAAGCGTCTGGCCATCGCCC	ABCG4	0.528542	-0.154573	-0.722095	-0.132437	-0.772969	0.379278	0.240425	0.246183	0.0554134
chr11:119025029-119025048_ABCG4_-	ABCG4_GTAGCAGGACATCTTGCGGA	ABCG4	0.420966	0.428309	0.090344	0.158258	-0.382034	0.321989	0.413384	0.290621	0.257128
chr11:119024760-119024779_ABCG4_+
chr11:119020701-119020720_ABCG4_+	ABCG4_TGGGCTGTGGACTAGGGCCG	ABCG4	0.865624	0.777512	0.552082	1.08937	0.829386	0.54603	0.305447	0.579467	0.795543
chr2:44065774-44065793_ABCG5_+	ABCG5_GAGACCCATGGACCCTCCGG	ABCG5	-1.36747	0.667888	-0.208866	-0.293904	0.146844	-0.0197601	-0.501371	-0.765037	-1.48035
chr2:44055185-44055204_ABCG5_-	ABCG5_GATTGGCAACTACAGCTTGG	ABCG5	0.361635	-0.422621	-0.178168	0.471608	-0.156195	-0.260346	-0.295563	-0.172758	-0.692559
chr2:44058916-44058935_ABCG5_+	ABCG5_GGAAGGAGCCGGGATTGCCG	ABCG5	0.446427	0.859499	0.469888	0.799717	0.125111	0.556499	0.228812	0.173604	-0.968694
chr2:44059188-44059207_ABCG5_+	ABCG5_GGACATGGCGTCCAGCAGCG	ABCG5	-0.479344	1.27863	1.18466	0.220937	0.133731	0.471239	0.436168	-0.2014	-0.55964
chr2:44071651-44071670_ABCG8_-	ABCG8_AGGAGAACAATCTATCCTGG	ABCG8	-0.738913	0.355488	0.303441	-0.265909	-1.50354	0.293037	0.264482	0.200501	-0.0824841
chr2:44073317-44073336_ABCG8_-	ABCG8_GAGCCAGCTGCTCAAACCAA	ABCG8	0.833293	0.49101	0.183415	-0.0191995	-1.64105	0.279161	0.47121	0.241997	0.547879
chr2:44066211-44066230_ABCG8_+	ABCG8_GAGGAGAGAGGGCTGCCGAA	ABCG8	0.368654	1.11471	0.836212	0.77085	-0.356042	0.0505134	-0.268868	0.642524	0.853655
chr2:44078922-44078941_ABCG8_+	ABCG8_GCTGCCCAGAACCTTCTCCC	ABCG8	-0.639374	-1.55037	-2.12926	-0.945601	-2.76911	-0.893289	-0.488756	0.0239165	-0.450252
chr3:111705781-111705800_ABHD10_-	ABHD10_GAAGCATAAGCCACCCTCCA	ABHD10	-0.374191	-0.0259967	-0.378298	0.00124393	-0.262786	0.585019	0.491202	0.509998	0.591002
chr3:111697992-111698011_ABHD10_-	ABHD10_GCAGCACGCTGAGGCCACGG	ABHD10	-1.6391	-0.061745	-0.634865	0.783107	0.751034	0.491916	0.546689	0.392331	0.559312
chr3:111705144-111705163_ABHD10_+	ABHD10_TAACTCAGAGGAAAGCACAC	ABHD10	-0.00251238	0.212353	0.0624025	0.239762	-1.26084	-0.537194	-0.396913	0.210843	-0.195871
chr3:111698001-111698020_ABHD10_-	ABHD10_TCCGTGCAAGCAGCACGCTG	ABHD10	-0.993347	0.178932	0.151981	-1.44715	-3.1146	-0.0685431	-0.0504594	0.112597	-0.178802
chr7:73153031-73153050_ABHD11_-	ABHD11_CCACGGCCCTAGCTTCGCGA	ABHD11	-1.0988	-0.171071	-0.358445	-0.966593	-2.34678	-0.177202	-0.443174	-0.807607	-1.32842
chr7:73152673-73152692_ABHD11_+	ABHD11_CTGGGCCAAGATCTTGGCGA	ABHD11	-3.55484	-2.48784	-3.71405	-0.757804	-2.23931	-0.963377	-1.43418	-1.10581	-1.34091
chr7:73151931-73151950_ABHD11_+	ABHD11_GCTGTGGCCAACGACGACGC	ABHD11	-1.75883	-1.48858	-1.88704	-1.19815	-3.54692	-0.504525	-0.478871	-0.916174	-0.778153
chr7:73151679-73151698_ABHD11_-	ABHD11_TGCTGTAGATATCAGCCCAG	ABHD11	-3.4779	1.95577	2.18848	-1.28475	-4.07478	-1.37717	-2.41477	0.0545104	-0.431968
chr14:51338895-51338914_ABHD12B_+	ABHD12B_GGACGCGCAGGACTGCCAGG	ABHD12B	-1.20951	0.03689	-0.379192	-0.24805	-0.284834	-0.812598	-1.44198	-0.836851	-1.12486
chr14:51345498-51345517_ABHD12B_-	ABHD12B_GTGTGAGGAATCTTTAACTC	ABHD12B	-0.233482	0.261749	-0.120801	0.868058	0.224813	0.296264	0.267211	0.167516	0.0928135
chr14:51347225-51347244_ABHD12B_+	ABHD12B_TATGAAGCAGCCCTTCGTGA	ABHD12B	-0.441464	-0.433532	-0.289463	-1.07411	-0.644415	-0.114836	-0.369024	-0.654019	-0.925844
chr14:51355614-51355633_ABHD12B_-	ABHD12B_TCAGAGTCTCACCTTTAACA	ABHD12B	0.0393422	0.958125	0.487612	0.334638	-0.04853	0.502236	0.0188802	0.253634	-0.406972
chr20:25297698-25297717_ABHD12_-	ABHD12_CAGAGGAGGCGACCACCGCG	ABHD12	0.327686	-0.22977	-1.80214	0.154918	-0.736964	0.338686	0.616465	0.308726	0.652892
chr20:25303970-25303989_ABHD12_-	ABHD12_CCAGAGGAAGACGTGACCAT	ABHD12	0.287773	0.194428	0.798622	0.0446952	-0.654084	0.675652	0.681437	-0.0643543	0.164509
chr20:25300887-25300906_ABHD12_-	ABHD12_GATGTGGTATGAGGATGCCT	ABHD12	-0.126362	0.234864	-0.38977	0.47499	-0.453697	0.502703	0.46839	0.294446	0.242175
chr20:25371298-25371317_ABHD12_+	ABHD12_GCGCTCATGCTCCAAGGCGA	ABHD12	0.351968	0.155137	0.0100031	-0.172703	-0.751886	-0.00355722	0.0947835	0.258998	-0.0393376
chr13:108882147-108882166_ABHD13_-	ABHD13_AATAGCCACTGCTCCACCCA	ABHD13	0.115996	0.416972	0.316504	0.114271	-0.210686	0.507901	0.173129	0.3739	0.287193
chr13:108882461-108882480_ABHD13_+	ABHD13_AATGACACATGGCAGTGCCA	ABHD13	0.414424	0.187145	-0.470278	-0.879251	-2.66196	0.736689	0.70717	0.368236	0.00276431
chr13:108882190-108882209_ABHD13_+	ABHD13_TAGGATTTCAGCCATTATGG	ABHD13	0.801723	-0.0275555	-0.26446	0.322068	-0.279885	0.0414996	-0.25747	0.451369	0.03697
chr13:108881599-108881618_ABHD13_+	ABHD13_TGAAAGATGGCTAATAGCCT	ABHD13	0.0708159	0.136451	-0.0980076	0.125995	-1.13879	0.507149	0.352121	0.0122344	-0.148922
chr3:52014602-52014621_ABHD14A_+	ABHD14A_CTCCACCCAGAACTACACCC	ABHD14A	-0.993628	-0.945848	-1.66311	-1.32907	-2.38105	0.83762	0.451641	0.508342	0.767782
chr3:52014416-52014435_ABHD14A_+	ABHD14A_GAACTCGGCACCTTCAAAGG	ABHD14A	-0.413079	-0.0586111	-0.845674	0.274855	-0.212213	0.074351	0.113835	0.367485	0.468531
chr3:52014522-52014541_ABHD14A_-	ABHD14A_GCATAGTGGCCACTCAGCGA	ABHD14A	0.703847	-1.51923	-1.0467	-0.656668	-0.841994	-0.409891	0.150906	-0.531528	-0.546619
chr3:52014550-52014569_ABHD14A_-	ABHD14A_GTGGTGGCCTCGCATCAGGA	ABHD14A	-0.905722	-0.4823	-1.33663	0.667682	0.428318	0.452285	0.957166	0.0392812	-0.204048
chr3:52003484-52003503_ABHD14B_-	ABHD14B_ACCTGGACAAACCAGAGGAG	ABHD14B	-1.89648	0.905784	0.434347	0.469105	0.235589	0.664727	0.70547	0.0666349	-0.564198
chr3:52004080-52004099_ABHD14B_+	ABHD14B_GATGGACTGATCACAACCGG	ABHD14B	-1.77002	-1.57109	-2.67933	0.714633	-0.515947	0.208889	0.598591	-0.0235887	-0.25761
chr3:52005661-52005680_ABHD14B_-	ABHD14B_GCAAGCGTGGAGCAGCGCGA	ABHD14B	-1.61292	-0.388347	-1.97673	0.130548	0.480933	0.511998	0.372422	0.503665	0.631176
chr3:52004079-52004098_ABHD14B_+	ABHD14B_TGATGGACTGATCACAACCG	ABHD14B	0.11391	0.458198	0.875299	0.409365	-0.758995	0.391098	0.337999	-0.242502	-0.457025
chr17:27889585-27889604_ABHD15_-	ABHD15_ACTGGAAGCGATCATACACA	ABHD15	-0.521479	0.261304	-0.249457	0.13974	-0.42169	-0.0189071	0.0696482	0.290924	0.354162
chr17:27893943-27893962_ABHD15_+	ABHD15_CACGGCCAAGATGAGCGCGA	ABHD15	-1.29414	0.193292	-0.0225878	-0.898265	-2.4941	0.0951665	-0.227784	-0.171772	-0.249674
chr17:27893867-27893886_ABHD15_-	ABHD15_CGGAGAGAGGACCCTGCCGG	ABHD15	-1.44462	-1.56641	-1.52851	-0.658853	-1.42567	-0.119601	-0.10801	-0.584543	-0.679104
chr17:27889722-27889741_ABHD15_-	ABHD15_GACTGAGTTCTTCCGAACGG	ABHD15	-1.93596	-0.241286	-0.614056	-0.117601	0.0353088	0.183678	0.227404	0.138316	-0.430874
chr6:31670915-31670934_ABHD16A_+	ABHD16A_AACTCGACTCACCCAGGAGC	ABHD16A	-0.785698	-0.578969	-0.99304	0.105281	-0.986262	0.0826952	0.0256426	0.173811	0.0609423
chr6:31670989-31671008_ABHD16A_-	ABHD16A_CCGGGAGAGGGACTCTGAAA	ABHD16A	-0.0387885	-0.712888	-0.776478	-0.39521	-1.96609	-0.265836	-0.521358	-0.805128	-0.320259
chr6:31670983-31671002_ABHD16A_-	ABHD16A_GAGGGACTCTGAAAGGGCCC	ABHD16A	-2.28079	-0.889237	-1.59764	0.100842	0.840131	-1.12964	-1.91609	-0.441719	-0.969474
chr6:31670923-31670942_ABHD16A_+	ABHD16A_TCACCCAGGAGCTGGAATGG	ABHD16A	-1.3117	-0.773831	-0.765051	-1.36699	-2.56924	-0.705074	-0.941409	-0.4121	-0.791017
chr20:62494225-62494244_ABHD16B_+	ABHD16B_GAAGCACCTCAAGAACGTGG	ABHD16B	-2.11062	-1.51682	-1.77755	-0.96238	-2.94721	0.339495	-0.301044	-1.31763	-1.21833
chr20:62493922-62493941_ABHD16B_-	ABHD16B_GCAGCAGCAGCTCATTGCCC	ABHD16B	0.384049	-0.180161	-0.615974	-0.243574	-0.979407	-0.20916	-0.467791	-0.165134	-0.951022
chr20:62493541-62493560_ABHD16B_+	ABHD16B_TCAGCACGACGCCAACGCCA	ABHD16B	0.786078	-0.70117	-1.12696	-0.401301	-1.06946	-0.0198546	0.0263782	-0.294016	-0.347084
chr20:62493232-62493251_ABHD16B_-	ABHD16B_TCATCAGGGACACGGAGCCG	ABHD16B	0.626474	0.926524	0.926771	0.538466	0.182169	0.783922	1.11433	0.819354	1.03959
chr19:1881222-1881241_ABHD17A_+	ABHD17A_ACAGCTGCTCACCTGGCACC	ABHD17A	0.169636	-0.159211	-0.669032	0.0154569	-0.819523	-0.233002	-0.0617853	-0.073413	-0.288767
chr19:1877417-1877436_ABHD17A_-	ABHD17A_ACCCTCCCGCAGCATCGAGA	ABHD17A	-3.69203	-5.17324	-6.15489	-2.28869	-2.31333	-2.08062	-1.84561	-2.01481	-1.34347
chr19:1877494-1877513_ABHD17A_+	ABHD17A_CCGGGCCGCTCACTTAGGGA	ABHD17A	-1.12445	-2.93524	-3.31763	-2.23228	-2.55156	-1.64931	-1.75364	-1.63159	-1.64232
chr9:74485101-74485120_ABHD17B_+	ABHD17B_CGAGCAGCAAGATCCACAGA	ABHD17B	-0.11011	-1.27652	-0.824393	-1.16462	-1.83883	-0.390715	-0.707899	-0.894948	-1.18804
chr9:74489862-74489881_ABHD17B_-	ABHD17B_GTGATGAAAGCGGAAGCCGT	ABHD17B	-0.530724	0.427557	-0.148157	0.502188	0.671269	-0.11006	0.272037	-0.0783035	0.0163195
chr9:74489940-74489959_ABHD17B_-	ABHD17B_TCTGCTGTCCACCTTGTCCA	ABHD17B	-0.277601	1.37726	1.21794	0.731066	-0.466513	0.365328	0.370677	0.279724	-0.096511
chr9:74481810-74481829_ABHD17B_-	ABHD17B_TGAACGTTGCCAAAGACCTG	ABHD17B	-0.515986	-0.455685	-0.829952	0.375007	-0.364569	-0.1128	0.0847901	0.0195186	-0.114141
chr15:80988162-80988181_ABHD17C_-	ABHD17C_GAAGAGCAGCGTGTAGCGGC	ABHD17C	-2.62932	-1.7878	-0.946846	-0.081706	-0.926945	-0.72792	-0.494617	0.261172	-0.36429
chr15:81046550-81046569_ABHD17C_+	ABHD17C_GAGGTCATCGATTTCTCCCA	ABHD17C	-1.82715	-0.445182	-1.4203	0.0201131	-1.45335	-0.0249628	-0.621457	-0.118686	-0.613799
chr15:80988090-80988109_ABHD17C_-	ABHD17C_GCGCGAGAAGAAGACCTCGA	ABHD17C	0.13588	0.215963	-0.337382	0.694753	0.563669	0.835324	0.70293	0.575609	0.2328
chr15:81041911-81041930_ABHD17C_-	ABHD17C_TCGAGGCCAAGTCTACCGTG	ABHD17C	0.382146	0.937231	0.778105	0.518382	-0.354067	0.449582	0.541766	0.671966	0.757132
chr2:27351376-27351395_ABHD1_+	ABHD1_AGACTTTCTACCCAACGCTG	ABHD1	-0.037285	-1.22011	-1.77831	-0.29048	-1.86561	-0.155431	-0.30611	0.148193	0.311306
chr2:27351903-27351922_ABHD1_-	ABHD1_GAAGCAGCAGCACAATGGGC	ABHD1	-1.62184	-1.242	-2.58384	-0.434557	-3.37349	0.176534	0.5055	-0.452033	-0.334257
chr2:27352466-27352485_ABHD1_-	ABHD1_GAGATGCCCACGGCCAGCAG	ABHD1	-0.7583	0.0571238	-0.83107	0.313823	-0.908318	0.140522	0.683735	0.102529	0.0957049
chr2:27352185-27352204_ABHD1_+	ABHD1_GCTGTCGTGTTTAACAACCG	ABHD1	-0.371556	0.203262	0.0575534	0.335204	-0.223275	0.310959	0.710705	1.00187	0.833286
chr15:89698745-89698764_ABHD2_-	ABHD2_ATAGGTGAACATGCGTGGCG	ABHD2	0.989927	0.95652	0.550405	0.690894	-0.00883062	0.243193	0.37745	0.557982	0.378629
chr15:89659569-89659588_ABHD2_-	ABHD2_GAGTTCGGGAGTCTCCAGCA	ABHD2	0.433367	0.112992	-1.03407	0.698245	-0.135278	0.243437	0.227635	0.413381	0.299326
chr15:89695063-89695082_ABHD2_-	ABHD2_TCCAACACAGTGCTCAGCCA	ABHD2	-0.742175	0.453816	0.168006	0.327669	-0.928881	0.168622	0.331963	0.0770302	-0.190894
chr15:89719032-89719051_ABHD2_+	ABHD2_TTTGCCCACAGGCTGCACGT	ABHD2	0.168506	0.692737	0.177087	0.15907	-0.707635	0.143021	-0.369511	0.0700446	-0.00899594
chr18:19239214-19239233_ABHD3_+	ABHD3_AGCGAAGGTGTTCCAACCAA	ABHD3	0.223892	-1.64889	-3.25782	0.214659	-0.408442	-0.0765134	0.266236	-0.104736	-0.213145
chr18:19284584-19284603_ABHD3_+	ABHD3_GCTCCCGGGACAACATCCGC	ABHD3	-1.52668	0.818236	1.12374	-0.161469	-1.03283	-0.198571	-0.131477	-0.127884	-0.0414909
chr18:19263895-19263914_ABHD3_-	ABHD3_TAACAACAGAGGAGTGGCGG	ABHD3	-0.103705	-0.585834	-1.31717	-1.09369	-2.82805	0.282556	0.369912	0.0636388	-0.103443
chr18:19283624-19283643_ABHD3_-	ABHD3_TACAGAAACGTACTACCCGA	ABHD3	-0.697267	0.333307	0.0981162	0.165977	-1.23913	0.31868	0.789689	0.0515372	0.377093
chr14:23072393-23072412_ABHD4_-	ABHD4_AAACCATGCACCATCACCAA	ABHD4	-0.607403	0.107544	-0.694228	0.120445	-0.112891	0.552653	-0.00132003	0.227251	0.439176
chr14:23078774-23078793_ABHD4_+	ABHD4_AAAGGTGAAGATGCAGCGGC	ABHD4	0.867371	1.09323	1.0539	0.665462	0.811744	0.030844	0.0164154	-0.180988	-0.378136
chr14:23072830-23072849_ABHD4_+	ABHD4_AGTTAAACACCTCATCCTGG	ABHD4	-0.628757	0.0336522	0.00851814	-0.742882	-2.31921	0.286063	0.361735	-0.381945	0.0153852
chr14:23075335-23075354_ABHD4_+	ABHD4_TCTGGTGCAGCGATTCCGGC	ABHD4	-0.705031	0.256282	-0.405296	0.663243	0.323943	-0.107612	0.0990509	-0.117082	-0.263596
chr3:43759997-43760016_ABHD5_+	ABHD5_AAAGGAGATCTGCGACACTG	ABHD5	0.592171	0.754375	0.905135	1.52216	4.1617	0.292975	0.543539	0.721107	0.560429
chr3:43743799-43743818_ABHD5_+	ABHD5_ACTCCACTTGTCCTTCTCCA	ABHD5	0.477623	0.398674	1.47724	-0.562033	-1.33399	0.0162461	0.176109	0.361515	-0.0631809
chr3:43744035-43744054_ABHD5_-	ABHD5_CAGCAGCCAAGAATCCACCT	ABHD5	-0.148343	0.379654	0.569662	-0.47577	-1.4026	0.00818369	-0.00125703	-0.263278	-0.14698
chr3:43743908-43743927_ABHD5_+	ABHD5_TTGGACGAAGTAGTAGACCC	ABHD5	-0.0438553	0.211349	-1.05566	0.644806	0.420795	0.280608	0.352507	0.401684	0.117392
chr3:58260448-58260467_ABHD6_-	ABHD6_CAAGGGAATCTTCTCCACGG	ABHD6	-1.34047	-0.0548955	-0.770689	0.720645	0.525555	0.16261	0.253496	-0.132509	-0.117085
chr3:58256697-58256716_ABHD6_-	ABHD6_CCATGGAGGTGCCTACCAGG	ABHD6	-0.761201	-0.0282577	-0.529097	0.486827	-0.309215	0.331175	0.502905	0.531864	0.497166
chr3:58253017-58253036_ABHD6_-	ABHD6_GAATCCGTGGAGCATGAGGA	ABHD6	0.420648	0.860114	-0.00860874	0.538893	-0.424139	0.336721	0.106238	0.509655	0.377972
chr3:58255115-58255134_ABHD6_-	ABHD6_TATGGACAGGTCATCCAGGG	ABHD6	-1.36164	0.308785	0.421544	-0.387697	-2.39686	-0.0193948	0.0980155	0.482269	0.283015
chr19:17412034-17412053_ABHD8_+	ABHD8_AAGCGGCCATCGCTGCCCGC	ABHD8	0.0633283	0.162557	-1.01557	0.758455	-0.0221281	0.709901	0.683939	0.45012	0.382898
chr19:17403607-17403626_ABHD8_-	ABHD8_ATTCCTGAAGCTCATCGACG	ABHD8	-0.0830795	-0.959183	-1.28254	-0.349344	-0.882704	-0.101409	0.212516	-0.480441	-0.389537
chr19:17405201-17405220_ABHD8_-	ABHD8_GAGCGGCCAGTACTGGCCCG	ABHD8	0.0362687	0.624719	-0.253653	0.599665	-0.661003	0.313588	0.282047	1.07174	1.16015
chr19:17405583-17405602_ABHD8_-	ABHD8_GTGATCATGATCAATGGCGG	ABHD8	-0.843067	-1.82085	-2.27798	-0.761058	-1.53263	-0.533638	-0.773041	-0.822298	-0.509499
chr10:27052823-27052842_ABI1_+	ABI1_ACTGGGAGAAGTGGTGCCAG	ABI1	-1.17838	-2.28055	-2.76838	-1.78596	-3.35369	-1.19569	-1.08779	-0.97301	-1.1453
chr10:27054149-27054168_ABI1_+	ABI1_GGTCCAATAGTGGGTGGCGA	ABI1	0.196663	0.479018	0.487792	-0.474579	-1.46946	0.475732	0.318268	0.602559	0.749865
chr10:27066004-27066023_ABI1_-	ABI1_GTTCTGGATGATGTGGGCCA	ABI1	-0.273099	-2.00833	-3.23874	-1.32354	-2.74473	-0.894986	-1.38976	-0.26015	-0.625193
chr10:27149708-27149727_ABI1_-	ABI1_TTACCAGAACCTGACTCGGG	ABI1	0.548539	-0.332857	-1.54653	-1.00846	-2.69144	0.00986088	-0.56833	-0.281606	-0.75531
chr2:204193285-204193304_ABI2_-	ABI2_AGCTGTCGAAGAGGGCCCGG	ABI2	-0.384791	-0.0366239	-0.686191	-0.295585	-1.37656	-0.499707	-1.5534	0.366057	0.599638
chr2:204231685-204231704_ABI2_-	ABI2_CTGCAGGACATTGTTGGCCA	ABI2	0.843598	0.219631	0.134785	0.117275	-0.77302	-0.397696	-0.36001	-0.239199	-0.367518
chr2:204259496-204259515_ABI2_-	ABI2_GAGGGAGCCATATTACGGGT	ABI2	-1.14904	-0.620398	-1.26012	-0.195916	-0.928999	-0.00743098	-0.115858	-0.684469	-0.418581
chr2:204255771-204255790_ABI2_+	ABI2_GAGTACCCAGAACATGAAGA	ABI2	-0.286072	-0.321503	-1.03401	-0.495591	-1.19312	0.301298	0.53015	0.458618	0.290534
chr3:100645223-100645242_ABI3BP_-	ABI3BP_AAGCTTGAAGGTCTTCTCCT	ABI3BP	0.696948	0.203968	-0.205967	-0.271289	-1.05264	0.0260348	0.0653629	0.278334	0.124936
chr3:100712176-100712195_ABI3BP_-	ABI3BP_GGAAGTATTACACTAGCCCT	ABI3BP	-0.240756	-0.00728398	-0.0262431	0.385306	-0.663937	0.161045	-0.135359	0.293447	-0.164128
chr3:100605033-100605052_ABI3BP_-	ABI3BP_GGAGTGAAAGACAATGTGGA	ABI3BP	-0.217157	0.529696	0.291952	0.673692	0.127225	0.627362	0.721172	0.688016	0.64518
chr3:100551147-100551166_ABI3BP_+	ABI3BP_TAGGTTTGGGATGTGGACGA	ABI3BP	0.378119	-0.134774	-0.0884929	0.881253	0.568839	0.437074	0.306923	0.200477	0.499552
chr17:47295114-47295133_ABI3_+	ABI3_ATATGGAGAAGGTGGCCCGA	ABI3	0.268645	0.414917	-0.210603	-0.189933	-1.05599	-0.155318	-0.171611	0.270147	-0.027861
chr17:47288148-47288167_ABI3_+	ABI3_GCAACCACAGTGCCCTGCTG	ABI3	-0.772935	0.164708	-0.190694	0.562372	0.308186	-0.225784	0.121013	0.292687	0.483788
chr17:47293927-47293946_ABI3_-	ABI3_TGCCTGGGTAGTGAAGGCCA	ABI3	-0.376789	-1.46741	-2.31344	-2.24231	-4.3761	-0.772472	-1.49606	-1.59695	-1.7295
chr17:47297309-47297328_ABI3_-	ABI3_TTGTAGGTCTCACCCGGCCG	ABI3	-0.398984	0.052723	-0.315912	0.0447947	-0.528259	0.323046	-0.00295722	0.197615	0.413685
chr9:133747526-133747545_ABL1_-	ABL1_CAAGAACTCTTCCACCTCCA	ABL1	-0.229308	0.649342	0.793706	1.205	0.330221	0.221054	0.30494	0.429501	0.620461
chr9:133730321-133730340_ABL1_-	ABL1_CATTGCGGGACACAGGCCCA	ABL1	-1.50419	-0.721975	-1.48972	-0.21008	-0.104289	-0.611499	-0.782741	-0.296349	-0.464972
chr9:133738383-133738402_ABL1_+	ABL1_GAAGAAATACAGCCTGACGG	ABL1	-1.60548	0.452493	1.08254	0.856237	0.624166	-0.0243961	-0.307833	-0.171178	-0.430914
chr9:133710859-133710878_ABL1_+	ABL1_TGGGCTGCAAATCCAAGAAG	ABL1	-0.35965	0.708903	0.811123	0.820244	0.808247	0.420598	0.637938	0.370119	0.118986
chr1:179100598-179100617_ABL2_-	ABL2_GAAGCTTTGCATCGTCCCTA	ABL2	0.189977	1.31409	1.20515	0.691903	0.547923	0.142056	0.509191	0.097925	0.12714
chr1:179095568-179095587_ABL2_+	ABL2_GCGAGATGGACAGCTGCCCA	ABL2	0.846575	0.948232	0.933203	1.6552	1.71378	0.0351864	0.334746	-0.118044	-0.0467519
chr1:179090939-179090958_ABL2_-	ABL2_TGTACACCATCACTCCACAG	ABL2	0.0900323	1.54017	1.77003	0.935152	0.409513	0.967824	0.881137	0.0569802	0.0143399
chr1:179089397-179089416_ABL2_-	ABL2_TTTCTAGGAAGATACCATGG	ABL2	-0.246492	-0.0311177	0.254854	0.776665	0.591613	-0.535251	-0.896375	-0.878692	-1.90607
chr10:116331133-116331152_ABLIM1_+	ABLIM1_AATGTGACTCGGTCTCCGGG	ABLIM1	-1.20983	-0.595748	-0.852013	-0.707515	-2.0096	0.387176	0.1655	0.0814345	0.275102
chr10:116335185-116335204_ABLIM1_+	ABLIM1_TACAAGCAAAGCAATTGGGA	ABLIM1	0.272101	-1.15389	-1.58137	-0.482504	-2.0567	0.0970258	0.339667	-0.81883	-0.38438
chr10:116361672-116361691_ABLIM1_+	ABLIM1_TGAATGACAGGCTTCTCTGA	ABLIM1	0.309638	-0.452102	-1.1742	-0.108854	-1.36647	0.0817264	0.0380195	0.494289	0.317741
chr10:116417764-116417783_ABLIM1_-	ABLIM1_TTTGCTGTATCTCTGTCCCA	ABLIM1	-0.158851	-0.33941	-1.24689	-0.38964	-1.64177	0.233062	-0.00784014	0.629541	0.703366
chr4:8089907-8089926_ABLIM2_-	ABLIM2_AGCAGCGCGCACCTGTCCCA	ABLIM2	-0.648948	-0.465536	-1.00806	-0.683939	-1.38814	-0.758801	-0.68792	-0.763139	-0.337888
chr4:8082459-8082478_ABLIM2_+	ABLIM2_CAAGTGCCAGTGCTTGTCCA	ABLIM2	1.3078	-0.0191208	-0.31021	0.164051	-1.14218	0.34755	0.413927	0.222556	0.329357
chr4:8098947-8098966_ABLIM2_-	ABLIM2_GGGCGAGTACATCTGCACGC	ABLIM2	0.926306	1.08444	0.916032	-0.06071	-1.09852	0.465132	0.938305	0.280021	0.177967
chr4:8108316-8108335_ABLIM2_+	ABLIM2_GTGCTGGGCGACTTCTCCAG	ABLIM2	0.103158	-1.0664	-1.36371	-0.141183	-1.46105	0.117836	-0.107416	-0.337213	-0.989133
chr5:148577900-148577919_ABLIM3_+	ABLIM3_AGGCGAAGTCATCTCGGCCC	ABLIM3	0.420195	0.508652	-0.29884	-0.00191604	-0.0271432	0.589648	0.626997	0.712236	0.695866
chr5:148586662-148586681_ABLIM3_+	ABLIM3_CTGCAGCGTCATCCTCACCG	ABLIM3	-0.271206	0.591967	0.521048	0.884917	0.611483	0.641782	0.515608	0.431669	0.565347
chr5:148579953-148579972_ABLIM3_-	ABLIM3_GATGGGCTTACTGCTGGCCA	ABLIM3	0.0866695	-0.220333	-0.553907	1.22127	0.969832	0.298156	0.48772	0.431383	0.59539
chr5:148596550-148596569_ABLIM3_-	ABLIM3_GCAGCGTACACACCTGGCAC	ABLIM3	-0.39266	-0.159236	0.101263	0.069111	-0.762563	0.326273	0.148637	-0.054756	0.236703
chr6:139355312-139355331_ABRACL_+	ABRACL_CGAGGTTAACCTCTTAGTGG	ABRACL	0.682642	0.0136876	0.0424756	0.0198733	-0.361733	0.606418	0.166657	0.459817	0.379813
chr6:139363899-139363918_ABRACL_-	ABRACL_GGTTGGCACATTTATCATCA	ABRACL	-0.0126834	-0.321883	-0.490929	0.793939	-0.281879	0.925157	0.935843	0.725932	1.14673
chr6:139355328-139355347_ABRACL_+	ABRACL_GTGGAGGAAATTCATCGTTT	ABRACL	0.0995715	0.73341	0.311217	1.05849	0.357468	0.456439	0.326969	1.13376	1.25031
chr6:139363920-139363939_ABRACL_-	ABRACL_TTCCTACCAATGCTTCAAAG	ABRACL	-1.51516	0.951587	0.535822	0.0672517	-1.31859	0.711007	0.5124	0.619596	0.79525
chr8:107773687-107773706_ABRA_-	ABRA_CCAACAGAAATATAGCCCAG	ABRA	-0.545715	0.331808	-0.182321	0.63684	-0.37128	0.881503	0.858116	0.210092	0.13778
chr8:107773305-107773324_ABRA_-	ABRA_GAAGGAGAGATGCTATGGCA	ABRA	0.555471	0.0599469	-0.689455	0.636178	-0.459502	-0.451204	-0.693526	0.146618	0.145569
chr8:107782289-107782308_ABRA_-	ABRA_GAATGAGAACAGCATCAGGC	ABRA	-0.214696	-0.0428462	-0.171726	0.434401	-0.4489	-0.290532	-0.445516	0.193118	-0.123056
chr8:107782349-107782368_ABRA_+	ABRA_TGGCTGTGCGTATCTTCCGG	ABRA	0.0535023	-0.0764245	-0.166769	0.255903	0.624015	0.458531	0.105927	0.0679537	0.0500908
chr17:1083002-1083021_ABR_-	ABR_ATGGAGCCGCTCAGCCACCG	ABR	0.600813	0.512761	0.306412	0.254	-0.320691	-0.198862	-0.363543	-0.473199	-0.504564
chr17:986762-986781_ABR_-	ABR_CCAGTTCCAGAAGATCTCAG	ABR	-0.71357	1.05892	0.878695	0.761762	1.44963	0.269144	0.131245	-0.34206	-1.13082
chr17:1003898-1003917_ABR_+	ABR_GTTAATGTAGATCTCTTCGC	ABR	-0.0662983	0.0337035	-0.195821	-0.816428	-2.43526	-0.302054	-0.00393785	-0.253217	-0.597901
chr17:1028675-1028694_ABR_-	ABR_TACGGGACGGACGAGTACGA	ABR	0.399261	0.191199	-0.139665	-0.105364	-1.35207	-0.0429371	0.0955866	-0.425953	0.0506313
chr6:26597267-26597286_ABT1_+	ABT1_AGAACAGACACTAGATGCGG	ABT1	-1.57771	-1.52814	-1.90535	-1.32361	-1.317	-1.26742	-1.30643	-1.7759	-1.08019
chr6:26598555-26598574_ABT1_+	ABT1_CAGGCAGCGCTTGAGAGCGG	ABT1	-4.50027	-7.90725	-7.90725	-5.92079	-7.29754	-4.21105	-5.39761	-3.18045	-2.25092
chr6:26598200-26598219_ABT1_+	ABT1_CTACACCAAGGACTACACCG	ABT1	-1.77618	-3.35341	-4.97305	-1.65788	-0.873298	-2.59967	-2.31238	-1.65715	-2.38548
chr6:26597301-26597320_ABT1_+	ABT1_GAATCCGAAGAAGCGGCCTG	ABT1	-2.26615	-5.59153	-6.77788	-2.48308	-4.79468	-1.96234	-1.8191	-0.654889	-1.49339
chr3:127391879-127391898_ABTB1_-	ABTB1_GCAGCTGGCGAACAGGTCGC	ABTB1	-0.19035	0.81904	0.799308	0.482265	0.721906	0.102152	0.236947	0.0882246	-0.252573
chr3:127395124-127395143_ABTB1_+	ABTB1_GCAGGGCATCCACAGTGACG	ABTB1	0.319763	0.643043	0.222976	0.372943	-0.362251	-0.313008	-0.306557	-0.659416	-0.689339
chr3:127394883-127394902_ABTB1_-	ABTB1_TGTAATCGCGTAGAGCCCGG	ABTB1	-0.117814	0.243188	0.0963433	-0.191709	-0.489543	0.0156732	-0.0603107	0.146118	-0.262931
chr3:127395404-127395423_ABTB1_-	ABTB1_TGTGTACAGGTACTGCAGCA	ABTB1	0.231491	0.801403	0.0268209	0.0611251	-1.0115	0.293362	0.0894048	0.598682	0.635449
chr11:34192591-34192610_ABTB2_-	ABTB2_ACTGTTTCAGTTCCTTCCGG	ABTB2	-0.837782	-0.186046	-0.22026	-0.881291	-0.998431	-0.107748	-0.427578	-0.86462	-2.04044
chr11:34194754-34194773_ABTB2_-	ABTB2_GGACAGCGGCGACATCCGGC	ABTB2	-0.164662	-1.89628	-2.39624	-0.0739407	-0.15121	-0.437723	-0.774355	-0.183366	-0.13519
chr11:34378982-34379001_ABTB2_-	ABTB2_TCTTCGGCGCAGCAGCACCG	ABTB2	0.800378	0.401011	-0.207396	0.821833	0.389815	1.05663	1.16829	-0.00457343	-0.49804
chr11:34218878-34218897_ABTB2_+	ABTB2_TTGTTCAAGGTCATTCTCGG	ABTB2	-0.104176	-0.25493	-1.14308	0.0991075	-0.87896	0.0868687	0.0340044	-0.0124443	-0.562318
chr2:71169482-71169501_AC007040.11_+	AC007040.11_CAAATGGTTGTTACACTTGG	AC007040.11	0.301596	0.181299	0.174172	0.582648	-0.417644	-0.404319	-0.937576	0.102494	-0.444756
chr2:71169536-71169555_AC007040.11_-	AC007040.11_CTAGGAAGATCAACTGGGCA	AC007040.11	0.3267	0.635744	0.527244	0.68186	0.357001	0.513569	0.407801	0.117599	-0.348167
chr2:71169541-71169560_AC007040.11_-	AC007040.11_TTGGACTAGGAAGATCAACT	AC007040.11	-0.341172	0.140462	-0.938923	0.0833429	-0.648105	-0.418362	-0.807299	0.739242	1.02884
chr17:55822314-55822333_AC007431.1_-	AC007431.1_CTAAGGGAGGAGGAGGACCG	AC007431.1	-0.704947	-1.17051	-2.64291	-0.974711	-2.50857	-0.854178	-1.29488	-0.683883	-1.18124
chr17:55822514-55822533_AC007431.1_+	AC007431.1_GGAGGGCCATGACTGGGACA	AC007431.1	-0.926354	-1.47949	-2.7166	-1.33109	-3.33632	-1.05484	-0.822917	-0.784674	-1.70993
chr17:55822354-55822373_AC007431.1_-	AC007431.1_GGTGCAACAGGAGGAGCAGG	AC007431.1	-0.417079	-3.68614	-5.40956	-2.43925	-3.14824	-2.06248	-2.41208	-0.956644	-1.6731
chr17:55822580-55822599_AC007431.1_-	AC007431.1_TGACGGTGAATACCCTACAG	AC007431.1	-0.397457	0.302153	0.304725	-0.325592	-1.29436	0.183604	0.213737	0.26201	0.268392
chr19:55147372-55147391_AC009892.10_+	AC009892.10_TCAACCAGCAAGTGTTCCCA	AC009892.10	-0.365796	-1.57922	-1.82399	-0.889239	-1.30618	-0.532547	-0.65771	-0.59098	-0.509702
chr2:47044435-47044454_AC016722.1_+	AC016722.1_AAGACTGGCGGTTACAACCC	AC016722.1	0.139753	-0.474153	-1.31173	0.705376	2.25598	-0.303203	0.0375522	-0.52512	-0.750227
chr2:47044529-47044548_AC016722.1_+	AC016722.1_GAGATGGAAGATGCAGCTGG	AC016722.1	-0.780246	-0.745608	-1.03633	-0.952556	-1.03515	-0.20295	-0.196527	0.0631462	-0.298748
chr2:47044528-47044547_AC016722.1_+	AC016722.1_GGAGATGGAAGATGCAGCTG	AC016722.1	-0.63869	-1.27709	-1.91857	-0.286552	-0.734377	-0.152065	-0.263245	-0.988588	-0.94116
chr2:47049258-47049277_AC016722.1_-	AC016722.1_TGAAGTCCTGCTCCATGCTG	AC016722.1	0.201517	-0.405761	-0.960592	0.216701	-0.58173	0.00546411	-0.210012	-0.184636	-0.0723304
chr2:239133789-239133808_AC016757.3_+	AC016757.3_ACCAAAGAAAGAATGGCCAA	AC016757.3	0.568339	0.623861	-0.10957	-0.0108703	-0.961201	0.375793	0.546796	0.261161	0.163121
chr2:239133916-239133935_AC016757.3_+	AC016757.3_AGTGCCCAAGGTGACCTCAG	AC016757.3	0.128722	-0.534192	-1.43765	-0.102847	-1.50384	-0.179302	-0.448127	-0.248824	-0.374354
chr2:239136387-239136406_AC016757.3_+	AC016757.3_CATGGTGAACATGGGAGCCG	AC016757.3	-0.548435	-0.103053	-0.899598	0.342259	-0.51579	-0.189906	-0.354185	-0.216304	0.210059
chr2:239136327-239136346_AC016757.3_-	AC016757.3_GAATGGGCCCGCACTTGCCC	AC016757.3	0.14877	0.452071	-0.13998	0.413557	-0.35588	0.0668726	0.0329167	-0.2805	-0.0264903
chr19:52097520-52097539_AC018755.1_-	AC018755.1_AGTATGGCAAGAGTTTGAGG	AC018755.1	-0.68982	-0.710432	-1.18464	-1.63184	-3.13804	-1.00466	-0.967839	-0.062848	-0.772955
chr19:52097224-52097243_AC018755.1_-	AC018755.1_CACAAACACACCCTGCCAGG	AC018755.1	0.987621	0.118588	-0.0943001	0.531842	-0.13107	-0.680699	-1.09801	0.181061	-0.400699
chr19:52096140-52096159_AC018755.1_-	AC018755.1_GGAGACCCAGTGCAAAGCTG	AC018755.1	-0.910416	-0.454963	-0.720887	-0.408693	-1.25217	-0.181739	-0.660114	-0.325216	-0.500968
chr19:52097375-52097394_AC018755.1_-	AC018755.1_TGGACGCCTGCCCAGGCCGA	AC018755.1	-0.91878	-0.409861	-1.13599	-0.0986997	-0.264074	-0.561741	-0.626939	-0.298237	-0.31108
chr2:240504743-240504762_AC079612.1_-	AC079612.1_AGAATTCAGAGGCTTGAACA	AC079612.1	0.369948	0.716633	0.534978	0.296739	-0.528116	0.106415	0.190413	0.269902	0.173101
chr2:240500584-240500603_AC079612.1_+	AC079612.1_CAAAGCTAAGACTTTCACCT	AC079612.1	0.541757	0.461401	0.551353	0.733606	0.45361	0.372589	0.0701381	0.202936	0.154801
chr2:240500481-240500500_AC079612.1_-	AC079612.1_CCTAGCACCAGCACACACGG	AC079612.1	-0.583747	-0.361923	-0.392071	0.452939	-0.497636	-0.766496	-0.575899	0.320155	0.264031
chr2:240500480-240500499_AC079612.1_-	AC079612.1_CTAGCACCAGCACACACGGT	AC079612.1	-0.330396	0.638198	0.552789	-0.140144	-0.645019	-0.248637	-0.337639	-0.133132	-0.180385
chr7:3180822-3180841_AC091801.1_-	AC091801.1_CTAACAGAGCAGATTATGGA	AC091801.1	-1.08776	0.597041	0.384742	-0.150278	0.816147	0.101634	-0.0580899	-0.194209	-0.399426
chr7:3197760-3197779_AC091801.1_+
chr7:3180756-3180775_AC091801.1_+	AC091801.1_TCTGCCGAGCTTTCAGGCCA	AC091801.1	0.689874	-0.0614238	-0.0580601	0.520254	0.178597	0.135296	0.146772	-0.0320677	-0.129902
chr7:3197764-3197783_AC091801.1_+	AC091801.1_TGCCTACCTCGTCCTGCGGA	AC091801.1	0.0874662	0.397006	0.589738	-0.267184	-0.43988	-1.2201	-1.21857	-1.32019	-1.8821
chr2:240702096-240702115_AC093802.1_+	AC093802.1_ACCGCCACTGGACAAGCACA	AC093802.1	0.910316	-0.384448	-0.707335	0.679955	0.133685	0.467859	0.495704	0.16376	0.248164
chr2:240702027-240702046_AC093802.1_+	AC093802.1_GACACCCACCACGTGCCCAT	AC093802.1	0.91667	-0.296055	-1.0355	0.58462	0.241234	0.0545649	0.504192	0.94335	0.27078
chr2:240702026-240702045_AC093802.1_+	AC093802.1_GGACACCCACCACGTGCCCA	AC093802.1	0.40935	0.663555	0.602164	0.625119	0.657654	-0.333351	-0.258269	-0.345838	-0.517457
chr2:240702045-240702064_AC093802.1_-	AC093802.1_GGGACCTGGAAGCATCCCAT	AC093802.1	0.0945639	-0.895429	-1.30321	0.614306	0.619907	-0.792563	-1.17011	-0.183424	-0.576081
chr2:233877877-233877896_AC106876.2_-	AC106876.2_AGCGCCTGTGGATTTAGCCG	AC106876.2	0.528754	-0.103279	-0.631853	0.544162	1.00086	0.41783	0.373393	-0.113932	-0.204849
chr2:233877619-233877638_AC106876.2_-	AC106876.2_CAGCCCTGGATTCCACCCGA	AC106876.2	-0.18718	-0.868692	-2.04767	-0.659661	-1.32155	-1.19909	-1.18821	-0.676579	-1.02674
chr2:233877601-233877620_AC106876.2_+	AC106876.2_GAGACCAGACAGGATCCCTC	AC106876.2	-0.688684	-0.123585	-1.06028	0.49075	-0.349786	-0.25911	0.18796	0.710885	0.883467
chr2:233877620-233877639_AC106876.2_-	AC106876.2_GCAGCCCTGGATTCCACCCG	AC106876.2	-0.537155	-0.366765	-0.871274	-0.664756	-2.00733	-0.554702	-0.652843	0.157227	-0.0827048
chr3:38175457-38175476_ACAA1_+	ACAA1_GATTCGGGCCATGATTGCCC	ACAA1	0.379029	0.60644	0.925642	0.123674	-0.183052	-0.431911	-0.478176	-0.192736	-0.71089
chr3:38178401-38178420_ACAA1_+	ACAA1_GTGCACCACCACCACGTCCG	ACAA1	0.48233	1.39317	1.90933	0.0905094	-0.594836	0.428433	0.670166	0.0901673	-0.273581
chr3:38173445-38173464_ACAA1_-	ACAA1_TCAATAGACAGTGTTCGTCG	ACAA1	-0.360166	0.917897	0.798084	0.378417	0.0520131	-0.346312	-0.00402615	0.294062	0.0438847
chr3:38178137-38178156_ACAA1_-	ACAA1_TCTCTCGGCAGTCATGACCG	ACAA1	0.582335	0.76933	0.957366	-0.229261	0.588076	-0.523238	-1.20169	-1.07707	-1.75745
chr18:47320726-47320745_ACAA2_+	ACAA2_ATTCTCTGCAGTCATTGCCA	ACAA2	-0.239197	-0.153803	-0.958522	0.293384	1.10363	-0.393144	-0.363499	-0.170697	-0.526982
chr18:47339841-47339860_ACAA2_-	ACAA2_GCCGCCATGGCTCTGCTCCG	ACAA2	0.198736	0.822302	0.417189	0.000299532	-0.778207	-0.033252	-0.0700624	0.509311	0.321837
chr18:47323833-47323852_ACAA2_+	ACAA2_TACCTGACATCCATTCACAA	ACAA2	0.169829	0.767038	0.353487	0.0454869	-1.15222	0.0929839	-0.584716	-0.0645835	-0.403192
chr18:47329152-47329171_ACAA2_+	ACAA2_TAGCAGTGAAGTCTTTCAGA	ACAA2	1.00943	0.0403241	-0.567358	0.455817	0.0148915	-0.271748	-0.378271	0.0992794	0.170413
chr17:35640253-35640272_ACACA_-	ACACA_AATGCATGCGGTCTATCCGT	ACACA	-0.99176	-1.63132	-2.95357	-1.00708	-3.01953	-1.68389	-3.09931	-1.2106	-1.89726
chr17:35687213-35687232_ACACA_-	ACACA_GGTGAAGTTGGACCTACTGG	ACACA	-0.854021	-0.512952	-1.47943	-0.110243	-0.975416	0.341036	0.158318	0.571488	0.565213
chr17:35616386-35616405_ACACA_-	ACACA_TGTGGAATACCTGTACAGCC	ACACA	-0.748577	-1.822	-3.14412	-1.09586	-2.82443	-1.79757	-2.92166	-0.365964	-1.14468
chr17:35641795-35641814_ACACA_-	ACACA_TTCTCAACGAGATTTCACTG	ACACA	-0.603831	-1.01122	-2.33768	-0.636005	-1.90972	-0.561281	-1.04271	0.00687442	-0.115157
chr12:109604723-109604742_ACACB_+	ACACB_CCTGCACAGAGACTTTACCG	ACACB	1.08738	-0.749174	-1.00524	0.291374	0.397422	0.0777338	0.126632	-0.0156243	0.126575
chr12:109577830-109577849_ACACB_-	ACACB_GCGGGTCTCAGCTTCACCTG	ACACB	0.145795	-0.845997	-1.45876	-0.544044	-1.01995	-0.376054	-0.285743	-0.22515	-0.202202
chr12:109605816-109605835_ACACB_-	ACACB_GTTGGCCTTAAGGTCCTCGG	ACACB	0.375727	-0.808859	-2.05952	0.559471	1.37555	0.00719325	-0.156847	-0.909473	0.175939
chr12:109609605-109609624_ACACB_+	ACACB_TTCAGAGTACATCAAGATGG	ACACB	0.257254	-0.306338	-0.347785	0.0739749	-0.583929	-0.523039	-0.474755	0.230824	0.540258
chr12:112143552-112143571_ACAD10_-	ACAD10_AAATGAGTCCACAGGCACGG	ACAD10	0.147269	0.813304	-0.0273452	0.6141	-0.520733	0.170642	0.0657724	0.503873	0.185371
chr12:112140040-112140059_ACAD10_-	ACAD10_GCTCTCATAAATCTCATCCA	ACAD10	-0.46396	-0.823742	-2.23324	-0.423961	-1.33095	-0.049633	-0.294249	-0.345516	-0.322768
chr12:112147352-112147371_ACAD10_+	ACAD10_GGATCTGTAAGCCAGACCCT	ACAD10	0.264936	-0.0289366	-1.27898	-0.119595	-0.21622	-0.919655	-0.749499	-0.505299	0.192825
chr12:112130624-112130643_ACAD10_+	ACAD10_TGGAGGCAGCACCTACAGAG	ACAD10	-0.554651	0.57319	-0.071459	0.93017	0.784438	0.290225	0.345303	0.488088	0.785629
chr3:132358326-132358345_ACAD11_+	ACAD11_CTAACTGTACCTCTTTAGGG	ACAD11	0.735479	-0.111859	-0.675584	-0.295427	-1.32691	-1.16616	-0.865077	-0.0862519	-0.207566
chr3:132350264-132350283_ACAD11_+	ACAD11_GTCTGACAAAGGATGACCAA	ACAD11	-1.1731	-0.509843	-1.09205	-0.508254	-1.5285	-0.0476851	-0.0611426	-0.367391	-0.324445
chr3:132347196-132347215_ACAD11_+	ACAD11_TGTAGTCCAGTTTCTGCCAG	ACAD11	0.0653757	0.585994	0.42248	-0.0750478	-1.25234	-0.0693367	-0.221982	0.462138	0.918031
chr3:132363651-132363670_ACAD11_+	ACAD11_TTAGGAAGAAGTGAACCTGG	ACAD11	-0.279596	-1.32553	-1.82813	-0.42321	-1.58039	-0.404486	-0.719703	-0.201488	-0.653434
chr11:134123481-134123500_ACAD8_+	ACAD8_GAGCTGCGGCGGCTATGCTG	ACAD8	0.702169	-1.61252	-2.54327	-0.280602	-0.387648	0.320234	0.19283	-0.233549	-0.959581
chr11:134128483-134128502_ACAD8_-	ACAD8_GTAGGAAGCAAACTTCTCCA	ACAD8	0.418067	-0.354367	-0.773037	-0.104281	-0.655482	0.0338182	-0.344711	-0.161898	-0.728162
chr11:134126975-134126994_ACAD8_+	ACAD8_TACATAGGAGCTGTTCCCAG	ACAD8	-0.272357	-0.658474	-0.713123	0.15193	-0.660657	-0.193724	-0.0958445	0.0347682	-0.388247
chr11:134126521-134126540_ACAD8_+	ACAD8_TATGGCAGAGTGGGACCAGA	ACAD8	-1.65682	-0.891511	-1.54276	-0.0583135	-0.468968	0.343535	0.607357	0.24185	-0.746464
chr3:128616524-128616543_ACAD9_+	ACAD9_AAGAAGCACTACATCCTCAA	ACAD9	-2.85206	-1.09637	-2.78341	-0.824003	-2.93847	0.262147	-0.849129	-0.52616	-1.10631
chr3:128614231-128614250_ACAD9_-	ACAD9_AATAGCCTGGTGCGCTGCCA	ACAD9	-2.1942	-0.580166	-1.26524	-0.162346	-0.944878	-0.526001	-0.355013	-0.447751	-0.737067
chr3:128615340-128615359_ACAD9_-	ACAD9_GAAGGCTGCAATGTGCTCCC	ACAD9	-3.63097	-1.40926	-2.81244	0.777543	-0.423795	-0.120836	-0.462012	-0.428198	-0.364467
chr3:128598637-128598656_ACAD9_-	ACAD9_TTGGCGAAAGCTCGTACAGG	ACAD9	-1.2783	-0.903467	-1.35417	-0.208231	-1.02624	-0.362815	-0.669707	-0.425302	-1.00837
chr2:211082737-211082756_ACADL_-	ACADL_AATATTGCAGAGCATCTTGG	ACADL	0.341303	0.523136	0.256891	0.22751	-0.724539	0.440097	0.185233	0.254385	-0.0482487
chr2:211089968-211089987_ACADL_-	ACADL_ATGGCCGCACGCCTTCTCCG	ACADL	0.158501	0.678679	-0.0661051	0.00329438	-1.36226	0.0238222	-0.113029	0.158134	0.311074
chr2:211081144-211081163_ACADL_+	ACADL_TAATCTGTTCTTCTGAGCCA	ACADL	0.165975	-0.672636	-1.51431	0.0953359	0.0759113	-0.325447	-0.222684	-0.0722519	0.0892063
chr2:211085512-211085531_ACADL_-	ACADL_TTAAGATGTTCTCATTCCGG	ACADL	-0.285551	-0.913671	-0.878739	-0.352474	-0.581603	-0.804343	-0.721033	-0.703667	-1.11506
chr1:76190460-76190479_ACADM_+	ACADM_AACGGGAGCCAACATGGCAG	ACADM	-0.345704	-0.581832	-0.610393	-1.28173	-2.31107	0.413008	0.200125	-0.348072	-0.0644559
chr1:76205761-76205780_ACADM_+	ACADM_AAGATGTGGATAACCAACGG	ACADM	0.209835	0.703074	0.562158	0.197553	-1.18108	0.311521	0.218717	-0.55628	-0.729743
chr1:76198378-76198397_ACADM_+	ACADM_CAGAGAGGAAATCATCCCAG	ACADM	-1.40058	-2.80776	-3.67609	-3.30494	-5.66678	-2.22738	-3.23279	-1.8276	-3.13045
chr1:76198598-76198617_ACADM_-	ACADM_GAAAGCTTACCACAGTTCTC	ACADM	-1.00132	-0.115309	-0.776763	-0.704847	-2.57862	0.0242447	0.124429	0.856836	0.8869
chr10:124800779-124800798_ACADSB_+	ACADSB_AAGACCAGAGCTGATAAAGA	ACADSB	-0.360083	-0.901982	-2.73203	0.195051	-0.397509	0.844493	1.17072	-0.320322	-1.05596
chr10:124800160-124800179_ACADSB_-	ACADSB_AGTGAGCTGAGGCAAATAGG	ACADSB	-0.0430056	0.218674	-0.640763	-0.387332	-1.86741	-0.072603	0.364365	0.439444	0.320227
chr10:124812627-124812646_ACADSB_+	ACADSB_CTACACCAAAGATTACCCTG	ACADSB	-0.153883	0.606864	0.035135	0.334941	-0.195712	0.0130106	0.0565903	0.0747133	0.0125096
chr10:124797295-124797314_ACADSB_-	ACADSB_TCATCCATGGTTGAAACCAA	ACADSB	0.123211	1.68894	2.14414	-1.48695	-2.87622	0.364347	0.609672	-0.0112987	0.0469845
chr12:121175716-121175735_ACADS_+	ACADS_AGCCTGGATCACCAATGCCT	ACADS	-0.13788	-1.68481	-2.60408	0.00194464	-0.976197	-0.0868774	-0.162682	0.438975	0.201512
chr12:121174863-121174882_ACADS_+	ACADS_CCTGGCCTACGCCATCGCCA	ACADS	0.713919	0.547104	0.203181	-0.416576	-0.83201	-0.253542	-0.11754	0.3223	0.223967
chr12:121175178-121175197_ACADS_-	ACADS_CTTGGAGCCAAACTTCAAGA	ACADS	-0.0355977	0.16518	-1.00883	0.239421	-0.178248	-0.162801	0.259559	0.490165	0.0287588
chr12:121164965-121164984_ACADS_+	ACADS_TAAGGAACATCTCTTCCCAG	ACADS	0.189701	-0.938643	-1.12118	-0.47193	-1.665	-0.0871442	0.364801	-0.347128	-0.580755
chr17:7123291-7123310_ACADVL_+	ACADVL_GAGAGATTCGGAGATGCAGG	ACADVL	0.399363	0.238666	0.414647	-1.29682	-2.91503	-0.0308959	-0.113383	-0.329435	-0.532168
chr17:7123922-7123941_ACADVL_+	ACADVL_GGAATCTAAGTCCTTTGCTG	ACADVL	-0.442214	-0.812444	-1.10973	-0.0786881	-0.0438952	0.285279	0.237807	-0.271066	-0.191468
chr17:7124356-7124375_ACADVL_+	ACADVL_TGTGGGCCTTTGCAACACCC	ACADVL	0.603731	0.30064	0.692719	-0.185664	-0.981056	0.289923	0.322897	-0.272687	-0.248839
chr17:7124894-7124913_ACADVL_+	ACADVL_TTGGCGTGGGCATTACCCTG	ACADVL	0.135644	-0.00818019	-0.319842	0.197752	-0.254751	0.517984	0.596301	0.747625	0.598108
chr15:89379433-89379452_ACAN_+	ACAN_GAACTATGACCACTTTACTC	ACAN	1.24794	1.40183	1.80549	1.15951	-0.412098	1.5038	1.33502	0.53251	0.342022
chr15:89400290-89400309_ACAN_-	ACAN_GTCTCTACAACCTCTCCAGA	ACAN	-0.926488	0.155193	-2.62411	-0.660922	-2.00378	0.0203815	0.371854	0.830009	1.06791
chr15:89400404-89400423_ACAN_-	ACAN_TCTAGAACTTCTTCTCCAGA	ACAN	0.632151	1.46146	1.59597	1.05872	-0.129905	1.10977	1.13876	0.460796	0.346123
chr15:89400260-89400279_ACAN_+	ACAN_TCTGGAGTAGAGGACATCAG	ACAN	-1.34043	0.183113	-0.568598	-1.05017	-2.18897	-0.470739	-0.289104	-0.179959	-0.465378
chr17:7245326-7245345_ACAP1_-	ACAP1_AAATGCCGACAACGAAGGCG	ACAP1	0.193846	0.231859	-0.110679	1.21471	3.16972	0.510906	0.453516	0.400961	0.480818
chr17:7247876-7247895_ACAP1_+	ACAP1_CCAGAACCAAGCTTAAGAGA	ACAP1	-1.37608	0.396919	-0.10359	-0.0314838	-0.69514	-0.113495	0.110931	0.0840654	-0.155356
chr17:7247254-7247273_ACAP1_+	ACAP1_TCGAAAGGAGCTGGGCGCCC	ACAP1	-0.175184	0.0348855	-0.178793	-0.110399	-0.582619	-0.457324	0.151272	-0.301009	0.0690967
chr17:7246722-7246741_ACAP1_+	ACAP1_TCGCCGGGATTTCTGGCGGG	ACAP1	0.792821	0.430543	0.563674	-0.481832	-1.48052	0.572472	0.531746	0.295299	0.0549839
chr3:195022694-195022713_ACAP2_-	ACAP2_AGTGCTCCGGAATTCACCGG	ACAP2	0.435021	-0.0290383	-0.0737129	-0.462199	-0.864626	-0.252361	-0.200625	-0.327212	-0.189324
chr3:195027968-195027987_ACAP2_-	ACAP2_GCGACGATTCTGCTTTGAGG	ACAP2	-0.783157	-1.52811	-1.76918	-0.421951	-0.653381	-0.363437	-0.0351018	-0.466469	-0.678166
chr3:195063197-195063216_ACAP2_+	ACAP2_TACCTGAAGCACATAATCGA	ACAP2	-1.21229	-0.531497	-1.74254	-0.698228	-1.88422	-0.286272	-0.693389	-1.02449	-0.628054
chr3:195053774-195053793_ACAP2_-	ACAP2_TGAACTTGGACCCTACATGA	ACAP2	0.446073	0.359878	-0.045729	0.341231	-0.102485	-0.0827565	-0.665205	-0.274301	-0.22887
chr1:1235948-1235967_ACAP3_-	ACAP3_CGAGGTGGAGGAAGCCACCG	ACAP3	0.400233	-0.420103	-2.13647	-0.304426	-0.00273298	-0.500175	-0.446856	-0.998575	-0.765705
chr1:1243169-1243188_ACAP3_+	ACAP3_GACGCACTCCTCGAACTCCA	ACAP3	-0.891872	-0.250985	-2.39718	-0.101301	-1.67713	-1.20182	-0.000459893	-1.28723	-3.49339
chr1:1239507-1239526_ACAP3_-	ACAP3_TAGGGCGACCATTGACGAGG	ACAP3	-0.261154	-0.690131	-0.741046	0.0951053	0.618257	-0.604597	-0.676707	-0.765206	-1.20484
chr1:1238344-1238363_ACAP3_-	ACAP3_TCCTCCAGGAATGTCTGCAG	ACAP3	-0.401283	-0.964975	-1.51328	-0.521999	-0.9436	-1.19731	-0.963695	-0.698984	-0.788711
chr11:108009682-108009701_ACAT1_+	ACAT1_AGAGGATCAACACCATATGG	ACAT1	-0.763523	-1.09046	-1.11624	0.158002	-0.684732	-0.0320402	-0.714719	0.46021	0.491685
chr11:108005918-108005937_ACAT1_+	ACAT1_AGGAATGAAAGCCATCATGA	ACAT1	-0.761384	0.262438	0.44049	0.409774	0.189566	0.151048	-0.148059	0.717079	0.867715
chr11:108004562-108004581_ACAT1_+	ACAT1_AGTGCTACAAGAACACCCAT	ACAT1	-0.244557	-0.6225	-1.65833	-0.166978	-0.191204	-0.0265822	0.239148	-0.713602	-0.540348
chr11:108004980-108004999_ACAT1_+	ACAT1_ATGGGTAATGTTCTACAAGG	ACAT1	0.31327	0.191239	-0.0652141	0.638266	-0.344788	0.233752	0.0164035	0.336293	0.269609
chr6:160197199-160197218_ACAT2_+	ACAT2_ACAGATGAGTTTCCTCGCCA	ACAT2	-0.276768	-0.209727	-0.315207	-0.289439	-1.50007	0.195423	0.301653	0.167619	0.194528
chr6:160189597-160189616_ACAT2_+	ACAT2_ACTGACAGTATACTCTGTGA	ACAT2	0.487984	0.996425	0.793937	0.748288	-0.484166	0.490484	0.518107	-0.0423692	0.107375
chr6:160199291-160199310_ACAT2_+	ACAT2_ACTTGGATTAAACCCAGAGA	ACAT2	0.370375	0.621136	-0.493112	-0.645798	-2.16042	0.151116	0.1859	0.0566386	-0.156577
chr6:160188167-160188186_ACAT2_+	ACAT2_GATAGGAGACTCCAGCATTG	ACAT2	0.402231	0.819271	0.522352	0.0382513	-0.724128	0.177338	0.685492	0.311429	0.338882
chr1:226353578-226353597_ACBD3_+	ACBD3_ACATCAAAGAATCCAACCTC	ACBD3	-0.976053	0.326559	0.167307	0.00994371	-0.394508	0.623526	0.282799	-0.0792475	0.0848656
chr1:226349287-226349306_ACBD3_-	ACBD3_AGAGGAAAGGCTTCGACGGG	ACBD3	-0.163933	1.13695	1.08913	-0.586493	-1.64362	0.293436	0.0371957	0.436565	0.318465
chr1:226352567-226352586_ACBD3_+	ACBD3_GAGCTTGACAAACTCCACCA	ACBD3	0.537153	0.575012	0.280486	0.699359	0.419419	0.268107	0.316359	1.188	1.213
chr1:226374302-226374321_ACBD3_-	ACBD3_TCAGCCCGGACCCGGAGGAG	ACBD3	-0.053301	-0.706024	-1.19553	-0.535213	-0.777428	0.197749	0.193382	-0.58377	-0.69686
chr17:43215122-43215141_ACBD4_+	ACBD4_CACAGAGTCCCATTCACCCA	ACBD4	-0.891765	-1.87403	-2.50666	-1.15598	-2.02936	-0.699174	-0.734917	-1.69033	-2.12962
chr17:43214446-43214465_ACBD4_-	ACBD4_TCAGGGATCACCTGGTACAG	ACBD4	-1.43668	-1.32688	-1.80137	-0.216767	-0.788058	-0.12954	-0.368266	-0.602315	-0.353259
chr17:43214074-43214093_ACBD4_+	ACBD4_TCTGGGCAAGATGAGCAGGG	ACBD4	-1.14895	-1.62736	-1.9325	-1.46672	-4.43718	-0.768888	-1.02388	-0.625886	-0.421402
chr17:43213910-43213929_ACBD4_+	ACBD4_TTACTACAAGCAGGCCACCA	ACBD4	-0.930493	0.0687983	-0.139405	0.38482	-0.246678	-0.194308	-0.133831	-0.0150784	-0.137985
chr10:27499835-27499854_ACBD5_-	ACBD5_AAAGGTGAAGTCAAGCATGG	ACBD5	0.2235	0.276692	-0.245263	0.659851	-0.0711538	-0.311296	-0.250448	0.296209	0.213487
chr10:27497350-27497369_ACBD5_-	ACBD5_AGGATGCAACACTTGAGCGA	ACBD5	-0.348927	-0.132543	-0.618686	0.206756	1.42347	0.0435923	-0.399637	-0.169045	-0.811057
chr10:27493440-27493459_ACBD5_+	ACBD5_CACACCAGGAGACATCTCGA	ACBD5	0.103902	-0.521282	-1.39435	0.719072	-0.41386	-0.497165	-0.762755	-0.180099	-0.0609101
chr10:27499811-27499830_ACBD5_-	ACBD5_GAAGATGGCAGGAATAACAG	ACBD5	-0.127196	-0.0395765	-0.184002	0.278672	-0.323683	0.13464	-0.122178	0.679752	0.389237
chr1:180257506-180257525_ACBD6_-	ACBD6_GCAGCGGCACACAACTGGCA	ACBD6	-1.02603	-0.529786	-0.862581	-0.213265	-0.575019	-0.0976516	-0.133669	-0.585181	-0.207911
chr1:180471355-180471374_ACBD6_-	ACBD6_GCCATCACCGGCGACAGCGG	ACBD6	0.0037808	-0.888145	-2.08414	-0.35327	-0.88039	-0.305454	-0.923654	-0.406182	-0.0999361
chr1:180471379-180471398_ACBD6_-	ACBD6_GCTTCATCATTCCTGCCCGC	ACBD6	-1.1734	0.489466	0.315767	-0.366718	-0.590611	0.645936	0.711166	-1.30899	-0.847137
chr1:180471380-180471399_ACBD6_-	ACBD6_GGCTTCATCATTCCTGCCCG	ACBD6	-0.00134269	-1.01956	-1.79299	1.16064	0.489492	-0.194904	-0.0975613	0.593927	0.245523
chr10:15120984-15121003_ACBD7_-	ACBD7_CTGAAAGCAAGACCAGATGA	ACBD7	0.0491038	-0.278551	-0.877114	0.323274	0.159805	0.688039	0.611027	0.0408651	0.170772
chr10:15120706-15120725_ACBD7_-	ACBD7_GCAAAGCCAAATGGGAAGCA	ACBD7	0.0256448	1.28892	1.4944	0.78932	-0.27986	0.708743	0.606201	0.45915	0.379313
chr10:15120963-15120982_ACBD7_-	ACBD7_GGAGAACTGAAAGAACTCTA	ACBD7	-0.490797	-1.41014	-1.72046	0.795165	0.332948	0.449363	0.737543	0.100947	0.0600966
chr10:15120594-15120613_ACBD7_-	ACBD7_TATCTTTCTAGGGTTGTCGA	ACBD7	0.127321	0.947622	1.03859	0.00650614	-1.31928	0.602226	0.434259	0.577654	0.158381
chr11:44072888-44072907_ACCSL_-	ACCSL_ACCGGGCCACTTCTTCCCGC	ACCSL	-0.70298	0.292249	0.366664	-0.184357	-0.64049	-0.481965	-0.185174	-0.549019	-0.310345
chr11:44070000-44070019_ACCSL_-	ACCSL_AGACAGAGATGTCAATCCCA	ACCSL	-1.05571	-0.412642	-0.59015	0.496179	-0.335668	-0.412265	-0.826894	-0.638402	-0.858702
chr11:44073243-44073262_ACCSL_-	ACCSL_ATCACACAGAACCATGGCCA	ACCSL	0.00551193	-0.0473177	-0.396161	-0.338019	-1.43766	0.144115	-0.322554	0.261852	-0.187315
chr11:44074255-44074274_ACCSL_+	ACCSL_TAGCTCCCGCCTGTATGCAA	ACCSL	-0.406465	-2.08027	-2.63664	-0.16974	-0.62735	-0.177381	-0.260504	-0.257713	-0.141521
chr11:44096165-44096184_ACCS_-	ACCS_ACTTGGCCACTTCCTCCCGG	ACCS	-0.55193	-0.942978	-1.49614	-0.256164	-1.12735	-0.307801	-0.334832	-0.40691	-0.857148
chr11:44089414-44089433_ACCS_+	ACCS_GGGCTACAGGACCTACCACA	ACCS	-0.878641	-1.29444	-1.76292	-0.291192	-0.472588	0.0280488	0.312103	-0.188416	-0.118111
chr11:44097073-44097092_ACCS_+	ACCS_TAGGTGGTTGTCCTGAATGG	ACCS	-0.404128	-0.0646044	-0.552967	0.482069	0.328266	0.355194	0.42756	0.76383	1.0133
chr11:44095002-44095021_ACCS_+	ACCS_TCAGCGCGACATGCAGAGGG	ACCS	-1.09443	-0.531145	-0.561615	-0.378294	-1.49954	-0.338842	-0.57378	-0.122571	-0.884577
chr16:67694149-67694168_ACD_+	ACD_AACGGGCCCGGGTTTCCCGC	ACD	0.0414492	-0.350861	-2.17081	-1.19783	-4.81425	-0.398362	-0.563585	-0.304331	-0.814867
chr16:67693927-67693946_ACD_-	ACD_ACTACAGGACGCCGAGGCCG	ACD	-0.0398056	-0.0173076	-0.0490233	0.165405	0.636018	0.285387	0.522156	-0.378184	-0.148562
chr16:67693674-67693693_ACD_-	ACD_AGAAGGAGTTCGGCTTCCGC	ACD	-0.926619	-2.11001	-4.19628	-1.47356	-3.53267	0.376471	-0.072193	-1.38749	-4.51283
chr16:67693440-67693459_ACD_+	ACD_CAACCAGGCACCCGTAGCCG	ACD	-0.657666	0.137262	-0.320516	-1.33114	-3.30535	-0.341389	-0.890931	-0.73139	-1.62799
chrX:15593835-15593854_ACE2_-	ACE2_GAGGTGGATGGTCTTTAAAG	ACE2	0.200937	-0.419129	-1.04953	-0.17554	-1.42031	0.435474	0.515628	0.490786	0.290208
chrX:15607507-15607526_ACE2_-	ACE2_GATGGCTATGACTACAGCCG	ACE2	0.0276392	0.177488	-0.810377	0.649874	-0.741465	1.05729	1.05323	-0.119844	-0.199978
chrX:15605873-15605892_ACE2_+	ACE2_TACCAAGCAAATGAGCAGGG	ACE2	0.758055	0.00213611	-0.0635802	0.789153	-0.471623	0.541285	0.516126	0.253926	0.295987
chrX:15596413-15596432_ACE2_-	ACE2_TATGTGCACAAAGGTGACAA	ACE2	0.766882	0.428284	-0.244888	0.556977	-0.515401	0.751934	0.480231	0.749476	0.600849
chr19:6312203-6312222_ACER1_+	ACER1_ATATGCTATAGCCACTGCCC	ACER1	-0.780087	-1.07311	-1.46272	-1.10929	-2.18527	-0.942793	-0.606421	-0.320192	-0.156823
chr19:6309758-6309777_ACER1_+	ACER1_GAGGGCGTAGGCGTTGACCG	ACER1	-0.258757	0.00667953	-0.24068	-0.0410044	-0.343545	0.209136	0.372826	-0.0583891	0.389252
chr19:6306830-6306849_ACER1_+	ACER1_GTTGGCATCCACCAAGGCCA	ACER1	0.574301	0.131828	-0.848997	0.176397	-0.182312	-0.0891899	0.389818	0.105818	0.179587
chr19:6312231-6312250_ACER1_-	ACER1_TGGACGAGATCGCCATCCTG	ACER1	-0.237676	-0.897417	-1.33486	-0.540017	-2.01185	0.268866	0.515601	-0.354564	-0.886357
chr9:19446335-19446354_ACER2_-	ACER2_GATCCAGCAGAACAGGGCCA	ACER2	0.152194	0.413491	0.0322743	0.0319607	-0.087474	-0.172562	-0.232675	0.294139	0.457714
chr9:19409169-19409188_ACER2_+	ACER2_TATCGCCGAGTTCTACAACA	ACER2	0.00825981	-0.314937	-1.18307	0.438635	-0.86782	0.349979	0.449411	-0.0145508	-0.371349
chr9:19423917-19423936_ACER2_+	ACER2_TATGCAACATGCTTCAACAG	ACER2	-1.90504	-1.34417	-1.71683	-1.68272	-3.62879	0.37214	0.00262728	-0.789627	-1.04679
chr9:19435040-19435059_ACER2_-	ACER2_TGCAGTGCAAGGAACTCCCA	ACER2	0.0434216	-1.69196	-1.70471	-0.569836	-1.58794	-0.848195	-0.844753	-0.610617	-0.737736
chr11:76731339-76731358_ACER3_-	ACER3_AGAGGCTCAAACAGGATCAC	ACER3	-0.89816	-0.285204	-0.811444	-0.227392	-1.57564	-0.0615364	-0.516167	0.166357	-0.24582
chr11:76572067-76572086_ACER3_-	ACER3_CTCGCACCAGTCCAGCGTGG	ACER3	-0.434421	-1.15684	-2.2302	0.40648	0.122234	0.292223	0.400249	0.15965	0.00161955
chr11:76727797-76727816_ACER3_-	ACER3_GGATGTGAAGATAGGAACCA	ACER3	-0.782578	-0.715984	-1.27162	-0.158452	-0.694161	-0.0353907	-0.307602	-0.106582	-0.461533
chr11:76726070-76726089_ACER3_-	ACER3_TAACCCAGTCCTCTAAGCCA	ACER3	-0.23094	-0.97556	-1.39472	-1.07897	-1.68794	-0.0135115	-0.260777	-0.538552	-0.767863
chr17:61559020-61559039_ACE_+	ACE_ATGCTGGAGAAGCCGGCCGA	ACE	0.159607	-0.163226	-0.750653	-0.121985	-2.17927	-0.0952655	-0.230008	-0.966474	-0.932181
chr17:61568668-61568687_ACE_+	ACE_GGAGAAGCCAACCGACGGGC	ACE	0.363752	-0.155195	-0.912158	-0.228807	-0.505409	0.100399	0.177786	0.417317	0.277063
chr17:61568709-61568728_ACE_-	ACE_GTTGTAGAAGTCCCAGGCCG	ACE	-0.016143	-0.921246	-1.49601	-0.26549	-2.43246	-0.689156	-0.654686	-0.708904	-1.25649
chr17:61559024-61559043_ACE_+	ACE_TGGAGAAGCCGGCCGACGGG	ACE	-1.12385	-0.0227577	-0.163936	0.101602	0.41395	-0.464037	-0.549046	-0.370715	-0.700157
chr7:100490125-100490144_ACHE_+	ACHE_AAAGACGTAGGCGTAGACCC	ACHE	-0.652096	-1.67152	-2.4945	-0.422082	-1.2618	-0.055577	0.326378	-0.764541	-1.54917
chr7:100488815-100488834_ACHE_+	ACHE_GAAGCGGTTCCAGAAGGCGC	ACHE	-0.067659	0.0412617	-0.518719	0.0998302	-0.303389	0.731352	0.927212	-0.0458033	0.469874
chr7:100487910-100487929_ACHE_-	ACHE_GGAAGGCCGAGTTCCACCGC	ACHE	0.351944	-0.488982	-1.11713	-0.026454	-0.200307	0.14612	0.0181897	-0.483775	-0.742452
chr7:100491304-100491323_ACHE_-	ACHE_GGTGTCCATGAACTACCGGG	ACHE	-0.836661	-0.697961	-0.919563	-1.04011	-3.61999	-0.279975	-1.27526	0.0744915	0.227021
chr14:23550969-23550988_ACIN1_-	ACIN1_AAGGAGAAAGACGATCATCT	ACIN1	0.191711	0.54898	-0.153036	-0.1376	-1.35871	0.189046	-0.245255	0.450583	-0.442013
chr14:23548125-23548144_ACIN1_-	ACIN1_AGGTCTGTGAGCCAAAGGAG	ACIN1	0.00225157	-0.367135	-0.836053	-0.0280832	-0.147231	-0.385683	-0.572653	-0.709228	-0.862555
chr14:23559271-23559290_ACIN1_-	ACIN1_GACGAGATGATCCATCCTGA	ACIN1	-0.702922	-2.39834	-4.43582	-0.636078	-1.73846	-0.551522	-0.931036	-0.348713	-0.280419
chr14:23549099-23549118_ACIN1_-	ACIN1_GAGGAATTAGCACTGGCCAA	ACIN1	-1.02454	0.029001	-0.932424	-1.01083	-1.85451	-1.15734	-2.3408	-0.174868	-0.167249
chr3:42906923-42906942_ACKR2_-	ACKR2_ACTGGAGAAGGCATACAGGA	ACKR2	-1.48916	0.136072	-0.523426	-0.589694	-1.35606	0.074623	0.413613	0.792216	0.703351
chr3:42906311-42906330_ACKR2_-	ACKR2_GAAGACCCAATGCCAGGCCA	ACKR2	0.385226	0.407442	0.296711	0.480737	0.0827557	0.180612	0.354833	0.479916	0.820714
chr3:42906608-42906627_ACKR2_-	ACKR2_GCGGAGGAAGAGCTTCCAAA	ACKR2	0.113974	0.46032	-0.0999159	0.443577	-1.18553	0.606036	0.819241	0.737874	0.561725
chr3:42906125-42906144_ACKR2_-	ACKR2_TGGGAGGAAGACTTTGCCAA	ACKR2	0.436744	0.547528	0.159044	1.03566	1.49019	0.575799	0.755604	0.528821	0.326379
chr2:237489878-237489897_ACKR3_-	ACKR3_GACAAGGAAGACCACCACGT	ACKR3	-0.0296826	-1.45988	-2.82064	-0.11202	-0.471842	-0.640404	-0.918765	-0.553612	-1.54328
chr2:237489423-237489442_ACKR3_+	ACKR3_GCAGCACAACCAGTGGCCCA	ACKR3	-0.0802656	-0.0219774	-0.574914	0.527031	-0.168501	0.0260728	0.159247	0.15491	-0.161356
chr2:237489381-237489400_ACKR3_-	ACKR3_GGATGGTGAGGACAACCCAC	ACKR3	-0.323536	0.217944	-0.418724	0.464489	0.550737	0.0760177	-0.248555	0.772965	0.461548
chr2:237489122-237489141_ACKR3_+	ACKR3_TCTTCGACTACTCAGAGCCA	ACKR3	0.697545	-0.339116	-0.937448	0.150007	-0.630986	0.437418	-0.111764	0.296415	0.241628
chr3:132320035-132320054_ACKR4_-	ACKR4_CAGGGAGTAGATGATGTCTA	ACKR4	-0.0472284	1.74684	2.94856	-0.181142	-1.34684	-0.101239	-0.309555	0.193657	0.12042
chr3:132319373-132319392_ACKR4_-	ACKR4_CTATTGTGAGGAATACAGGG	ACKR4	0.603629	-0.175403	-0.492488	-0.310616	-2.09795	0.083811	-0.0567967	0.121922	-0.106305
chr3:132319423-132319442_ACKR4_-	ACKR4_GGCATAAATTGCCACTACCA	ACKR4	-0.712916	-1.44251	-2.69232	-0.225897	-1.12172	-0.341815	-0.301824	0.262161	0.226734
chr3:132319808-132319827_ACKR4_-	ACKR4_TTGATGTTCCTAGGTAGCGG	ACKR4	-1.17096	-1.39201	-2.0006	-1.22704	-3.0601	-1.93669	-1.28534	-1.01109	-1.42417
chr17:40065225-40065244_ACLY_+	ACLY_CAAGCACACCCAGTTACCAA	ACLY	-2.95506	-2.55148	-6.06561	-1.16627	-3.9469	-2.15474	-3.25625	-1.82741	-3.07485
chr17:40070030-40070049_ACLY_-	ACLY_GAATCGGTTCAAGTATGCTC	ACLY	-1.86555	-1.45255	-3.19362	-0.290225	-0.901001	-1.13693	-1.79588	-1.31142	-1.41027
chr17:40068758-40068777_ACLY_-	ACLY_GACCAGCTGATCAAACGTCG	ACLY	-1.72379	-2.381	-4.67244	-0.877849	-4.02515	-1.65845	-5.52314	-0.77396	-1.49208
chr17:40065812-40065831_ACLY_-	ACLY_GGATGAGAAACTGAATCCTG	ACLY	-1.47229	-1.1231	-4.07553	0.229014	-2.63367	-1.28103	-1.27575	-0.145657	-2.09236
chr2:135619558-135619577_ACMSD_-	ACMSD_ACATGACAGGAACTGTGGAA	ACMSD	-1.28027	-0.91213	-1.09448	-0.870231	-2.58123	-2.14238	-1.53884	-0.823748	-1.80132
chr2:135616851-135616870_ACMSD_+	ACMSD_AGATGGGAAAGTCTTCAGAG	ACMSD	0.398451	0.1243	-1.02642	0.641836	0.204808	0.455713	0.60329	0.0905433	0.0502203
chr2:135621114-135621133_ACMSD_+	ACMSD_GAAAGAGCTGGGCTTTCCCG	ACMSD	0.410192	0.295845	-0.1467	-0.814375	-2.78204	0.501524	0.5675	-0.341899	-0.410215
chr2:135602826-135602845_ACMSD_+	ACMSD_GCAGCTCCAACACCACAGCA	ACMSD	0.162969	0.613634	0.23484	1.18905	1.08228	-0.103137	-0.247654	0.828331	0.804202
chr7:96747042-96747061_ACN9_-	ACN9_ACTCGAGAAACGTGCCGCCC	ACN9	-1.15212	-0.326454	-0.608528	-0.361377	-1.0221	0.352938	0.5981	0.351548	0.171213
chr7:96747161-96747180_ACN9_+	ACN9_TAAGACCGTTGGTTCTGACG	ACN9	-1.80672	-0.928407	-4.11205	-0.168336	-2.25022	0.0286536	-0.057648	-0.591064	-0.595693
chr7:96747150-96747169_ACN9_+	ACN9_TTTAGGAGACATAAGACCGT	ACN9	-0.219782	0.2779	0.372514	0.480293	0.750327	-0.264032	-0.521272	-0.256133	-0.588278
chr7:96747124-96747143_ACN9_-	ACN9_TTTCACGTACTGGTCGCCCA	ACN9	0.274227	-0.360066	-0.355733	-0.0943405	-0.165037	-0.244695	-0.164419	-0.790552	-0.794484
chr9:32418410-32418429_ACO1_+	ACO1_AGAGTGGTATTTGATCAGGA	ACO1	0.0915595	0.597706	0.0712351	0.510714	-0.718231	0.112775	0.157393	-0.0526011	0.150633
chr9:32419137-32419156_ACO1_-	ACO1_ATGTCAGTGGATGTTACCAG	ACO1	0.14594	-0.247331	-0.886749	-0.194566	-1.01271	0.670481	0.5717	0.320411	0.347523
chr9:32424604-32424623_ACO1_-	ACO1_GACACAGCAACTTTGTCCTG	ACO1	-0.069973	-0.132558	-1.01244	0.608692	-0.853603	0.690688	0.577726	0.2585	0.0763974
chr9:32408523-32408542_ACO1_-	ACO1_TGCAGCAAAGTCAACCACAG	ACO1	0.325446	0.94552	0.540986	0.679751	0.271584	0.101234	-0.216846	0.207574	0.249461
chr22:41895785-41895804_ACO2_-	ACO2_AAAGTGGCTCATCGCCACCT	ACO2	0.95655	0.794007	0.816441	1.11678	0.70438	0.89554	0.913452	1.00454	1.15171
chr22:41903869-41903888_ACO2_+	ACO2_AGCGAGGCAAGTCGTACCTG	ACO2	-0.380963	-0.940088	-2.92691	-1.29599	-3.89819	-0.400501	-0.75556	-0.668688	-1.23024
chr22:41911870-41911889_ACO2_+	ACO2_GGTGCAATCGTGGAATACCA	ACO2	-0.765359	-2.68787	-4.687	-1.51709	-4.64366	-0.704752	-0.996074	-1.3882	-1.83965
chr22:41911407-41911426_ACO2_-	ACO2_TGCCAATCAGAAGAACACCA	ACO2	-1.62232	-1.3835	-2.88197	-0.963169	-4.14395	0.675156	0.876659	-0.181314	-1.38583
chr1:55050391-55050410_ACOT11_+	ACOT11_AGTGCCATGGCAGACGGCGA	ACOT11	0.13645	-1.90355	-3.12645	-1.62328	-3.56494	-1.00977	-0.65533	-0.432396	-0.0568172
chr1:55058228-55058247_ACOT11_+	ACOT11_AGTGGTGAATATCAAGGCCA	ACOT11	-0.231496	-0.0987577	-0.793339	0.56956	-0.0020245	0.120229	0.268448	0.285868	-0.254094
chr1:55051507-55051526_ACOT11_-	ACOT11_CAGCCAGCGTGCCTCTCCGC	ACOT11	-0.371777	-0.383478	-0.337575	-0.211243	-1.08936	-0.0362318	-0.0472397	-0.79864	-0.983205
chr1:55059678-55059697_ACOT11_-	ACOT11_GCGGGCCACGAAGGTGGCCA	ACOT11	-0.0149251	0.306652	-1.58946	0.547543	-1.47775	0.440747	-0.471323	0.835356	0.290233
chr5:80681590-80681609_ACOT12_+	ACOT12_AAACTGTATGTCATCCACTG	ACOT12	-0.625603	0.883066	0.922665	-0.144358	-1.68327	0.166737	-0.145048	0.230358	0.146479
chr5:80641798-80641817_ACOT12_+	ACOT12_GAAAGGGATGAGCCCAACAC	ACOT12	-1.28346	-0.457418	-0.943719	0.516006	-0.713013	0.532159	0.87906	0.589441	0.466668
chr5:80643711-80643730_ACOT12_-
chr5:80689895-80689914_ACOT12_+	ACOT12_TTGGCTCATGACCACCTCGC	ACOT12	0.367994	0.512767	0.281861	0.142353	-0.761925	-0.233257	-0.403956	0.845112	0.772715
chr6:24698177-24698196_ACOT13_+	ACOT13_AATGCAATAGGCACTCTCCA	ACOT13	-0.753171	0.228154	-0.32794	1.1912	0.547034	0.328122	0.212392	0.457327	0.125465
chr6:24701775-24701794_ACOT13_+	ACOT13_GATCTGACCAACAAGGCCAC	ACOT13	0.252693	-0.368117	-0.674141	-0.114704	-1.21384	0.490736	0.0704655	0.25205	0.312911
chr6:24698180-24698199_ACOT13_+	ACOT13_GCAATAGGCACTCTCCACGG	ACOT13	0.034997	-0.0156408	-0.535255	0.463203	-0.567855	0.164003	0.185729	-0.290284	-0.33184
chr6:24667521-24667540_ACOT13_+	ACOT13_GGTGATAAAGGCCATGACCA	ACOT13	0.449359	-0.348177	-1.02112	0.237643	-0.364074	0.468152	0.482339	1.17064	1.10561
chr14:74035974-74035993_ACOT2_-	ACOT2_ACCTGAGAACAACTGAATGG	ACOT2	-0.56291	0.284982	-0.278285	0.11196	-0.787144	0.513904	0.370491	0.905302	0.685933
chr14:74036060-74036079_ACOT2_+	ACOT2_AGAGTTCGGCGCAGTTCCTG	ACOT2	-0.941942	-0.0408257	-0.520803	-0.00590007	-0.674903	0.0486017	-0.22071	0.281609	0.200506
chr14:74036030-74036049_ACOT2_+	ACOT2_GAGCGTCCCGGCTGTACCAA	ACOT2	0.856431	-0.437291	-0.497148	-0.591726	-1.11285	-0.0127201	0.126966	0.228846	0.297842
chr14:74036028-74036047_ACOT2_-	ACOT2_GGTACAGCCGGGACGCTCGA	ACOT2	-2.21499	-0.177371	-0.91858	0.689316	-0.307807	-0.527235	-0.609071	0.585763	0.536188
chr14:74059005-74059024_ACOT4_-	ACOT4_ACAGCAGCCGTCCAGGCTCG	ACOT4	0.590992	0.650547	0.432807	0.630551	-0.185705	0.0503012	0.290425	0.823034	1.07067
chr14:74060542-74060561_ACOT4_+	ACOT4_TAACATGGACAACATATCCC	ACOT4	-0.575834	0.649211	1.09286	0.703651	1.34536	0.0926323	-0.104213	0.557389	1.00908
chr14:74060403-74060422_ACOT4_+	ACOT4_TAGGACCTGGACCCTTCCCA	ACOT4	-0.653377	-1.33785	-2.15468	-1.51901	-3.52502	-0.878379	-1.30741	-0.645087	-0.62015
chr14:74062107-74062126_ACOT4_+	ACOT4_TCTGAACGGTTACAGGCCCA	ACOT4	0.122029	0.414916	0.351596	-0.02055	-0.0402689	0.30599	0.101706	0.0451989	-0.313365
chr14:74086441-74086460_ACOT6_+	ACOT6_AAAGGCTCACTCAAAGGCAC	ACOT6	-1.92102	-1.51585	-2.84548	0.0852985	-0.251544	0.214534	0.20449	-0.471476	-0.479058
chr14:74086029-74086048_ACOT6_-	ACOT6_ACAGGCATTGATAAGTACAG	ACOT6	-0.529436	-0.0742952	-0.345889	0.599327	-0.165153	-0.122615	-0.209321	0.244848	0.0668879
chr14:74086435-74086454_ACOT6_+	ACOT6_TGAGCCAAAGGCTCACTCAA	ACOT6	0.18766	1.97012	2.07309	0.927343	-0.56062	0.682759	0.609367	1.30445	1.33764
chr14:74086382-74086401_ACOT6_-	ACOT6_TGCACAGAAGCTCTAGAAGG	ACOT6	-0.279289	-1.13576	-1.96877	-0.237215	-1.52114	0.406191	0.220318	-0.307939	-0.964911
chr1:6399611-6399630_ACOT7_+	ACOT7_GGTGCGCTCGACACGAGCCA	ACOT7	0.460598	-0.0395106	-0.174117	0.129189	0.223156	0.016533	-0.0110224	0.248751	-0.100005
chr1:6445560-6445579_ACOT7_+	ACOT7_GTAATGCAGGCTCCACAGGG	ACOT7	0.11029	-0.942518	-2.4178	-0.347511	-2.61367	-0.562543	-0.841317	-0.0830041	-0.317353
chr1:6409882-6409901_ACOT7_-	ACOT7_GTGGCCGGCAATGTCCACGG	ACOT7	0.113698	0.822864	1.39277	0.850531	-0.0848521	-0.295162	-0.235209	0.81546	0.714072
chr1:6393597-6393616_ACOT7_-	ACOT7_TGACCAATAAGGCCACCCTG	ACOT7	0.503091	0.62842	0.40673	-0.247966	-1.45415	0.0781914	0.237021	0.460751	0.737221
chr20:44472331-44472350_ACOT8_-	ACOT8_CATGAAGATGCACTGCTGCG	ACOT8	-0.0777125	0.778054	0.406763	0.248503	0.111058	0.776287	0.686366	0.396551	0.418918
chr20:44472914-44472933_ACOT8_-	ACOT8_GATGTTCTGGGTGCGAGCCC	ACOT8	-0.0677398	-1.00092	-2.03646	0.234511	-0.51239	0.329727	0.179095	0.0282098	0.275396
chr20:44477285-44477304_ACOT8_-	ACOT8_GCTGCCAGTACTGTACCAAG	ACOT8	0.536622	-0.335562	-1.06897	0.932262	-0.718048	-0.0720871	-0.288517	0.463422	0.68562
chr20:44485867-44485886_ACOT8_+	ACOT8_TCGTGACCAAGACGCTACGG	ACOT8	-0.263778	0.284582	0.808856	0.224738	-0.0881461	-0.116481	-0.371039	-0.0476827	0.217175
chrX:23748969-23748988_ACOT9_+	ACOT9_AATTCAGGCTCACTGCCCAA	ACOT9	0.320146	-0.100764	-0.841567	0.165723	-0.314336	0.393195	0.371589	0.0624782	-0.102666
chrX:23754103-23754122_ACOT9_+	ACOT9_AGTAAGCTGCCCTTTGCCCA	ACOT9	0.753542	-0.0863873	-0.594668	0.258566	-0.308569	0.5433	0.698095	0.701228	0.469232
chrX:23761256-23761275_ACOT9_-	ACOT9_GGCAGCCTAGCGCAATGAGG	ACOT9	-0.311343	-0.0285223	0.00816894	0.132236	-0.958814	0.583739	0.17018	0.078868	0.279435
chrX:23751291-23751310_ACOT9_-	ACOT9_TAGGAGCATCCACAAACTGG	ACOT9	0.642357	0.71093	0.543423	-0.1303	-0.922602	0.0545038	-0.314764	-0.197283	-0.150982
chr17:73956327-73956346_ACOX1_+	ACOX1_AATGATCTCCAAGTTCCAGG	ACOX1	-0.787606	1.53912	1.12022	-0.726986	-1.95832	-0.833078	-2.31395	-1.0106	-1.19697
chr17:73953544-73953563_ACOX1_+	ACOX1_ACCAGGCCACCATTTAATGG	ACOX1	0.280594	-0.0332775	-0.441662	0.277855	0.377599	-0.577688	-0.790135	-0.798651	-0.788798
chr17:73951981-73952000_ACOX1_-	ACOX1_TCTTGCCCAGCTCATCACTA	ACOX1	-0.0894796	0.944851	0.406808	1.31917	2.04512	-0.0883323	0.131608	0.168411	-0.114374
chr17:73974691-73974710_ACOX1_+	ACOX1_TGACAGCCACCTCATAACGC	ACOX1	0.634056	-0.429153	-0.845594	0.468683	0.429319	-0.904022	-1.20068	-0.801873	-1.64938
chr3:58517496-58517515_ACOX2_+	ACOX2_GATCAGCTGGGCCTGGACCA	ACOX2	0.67657	-0.54663	-1.63903	-0.867463	-1.58001	0.0794261	-0.0501899	-0.0539973	-0.321465
chr3:58520737-58520756_ACOX2_-	ACOX2_GTATATGCAGTCCTTTGACG	ACOX2	-0.309928	-0.774812	-1.42865	-0.447062	-0.974174	0.440097	0.71339	-0.0584356	0.0855257
chr3:58519212-58519231_ACOX2_+	ACOX2_GTGTATCACAAACTCCTGGG	ACOX2	-0.0532688	0.991977	1.27401	-0.519812	-2.26135	0.315661	-0.0829823	0.396317	-0.29004
chr3:58520164-58520183_ACOX2_-	ACOX2_GTTATAAGGCTGCCATGCGG	ACOX2	-0.52044	-0.328889	-1.02897	-0.493786	-1.13625	-0.0272155	-0.292117	-0.772024	-0.652105
chr4:8412004-8412023_ACOX3_-	ACOX3_CAAGACAGCCACTCACGCGG	ACOX3	-0.0649442	-1.31838	-2.20234	-0.369777	-1.50526	-0.198706	-0.280843	-0.0126648	0.0573791
chr4:8417640-8417659_ACOX3_+	ACOX3_CAGCTCGCGATACTTCTCCA	ACOX3	0.444348	0.540409	0.341096	0.308169	-0.323925	-1.00656	-0.792835	0.101998	0.231201
chr4:8416074-8416093_ACOX3_-	ACOX3_GCTCTGACCGAATTAAGCCA	ACOX3	0.970529	-0.0880443	-0.24915	-0.0561377	-1.70644	0.645066	0.657119	-0.137217	-0.339473
chr4:8418236-8418255_ACOX3_-	ACOX3_TCACGCGATGGCATCCACTG	ACOX3	-0.543545	0.221498	0.250725	-0.128223	-0.514464	0.05297	-0.223879	-0.0917737	0.0758735
chr2:111542347-111542366_ACOXL_+	ACOXL_CATAGGAGAAGTCCTCTCCA	ACOXL	0.0266439	-0.547376	-1.16337	0.251631	-0.852963	-0.210239	0.312092	0.517948	-0.225907
chr2:111551670-111551689_ACOXL_+	ACOXL_GATGTTTGCAATGACCGAGA	ACOXL	0.280986	-0.89733	-1.4445	-0.463401	-2.44713	-0.825717	-2.1554	-0.469754	-0.579191
chr2:111556598-111556617_ACOXL_-	ACOXL_GGACAGGAACGATGAAACAG	ACOXL	-1.11463	-0.546098	-0.729373	-0.203648	-0.797931	-0.575081	-0.259341	-0.612747	-0.223244
chr2:111525984-111526003_ACOXL_+	ACOXL_TCAGAGAGTGAAGTTTGCCA	ACOXL	-0.416873	-0.0652228	-0.0777157	0.11184	-0.766478	0.269669	0.137028	-0.169414	-0.193182
chr2:277274-277293_ACP1_+	ACP1_CTGCAGAGCGTTCTTGGAGA	ACP1	0.655234	0.705945	0.227236	0.758395	0.18223	0.640977	0.971204	1.16212	1.42069
chr2:272210-272229_ACP1_+	ACP1_GCTGTTTCTGACTGGAACGT	ACP1	-0.75683	0.794282	0.0729355	0.763253	-0.0603903	0.554344	0.399829	0.8115	1.02173
chr2:272248-272267_ACP1_-	ACP1_TTAGGCAGCTCACAGCTCTT	ACP1	0.393405	0.630261	0.284487	0.78114	0.354306	0.658662	0.658042	1.12918	1.06851
chr2:277284-277303_ACP1_+	ACP1_TTCTTGGAGAAGGCCCACTG	ACP1	-0.293572	-0.382931	-0.175908	-0.1887	-0.81767	-0.113926	0.00299577	-0.164848	0.0347939
chr11:47267108-47267127_ACP2_-	ACP2_ACAGCTGCTGAAGTTCCCGT	ACP2	-0.988899	0.234901	0.266037	-0.33298	-0.533	0.328666	0.323709	0.0066875	-0.0436175
chr11:47269642-47269661_ACP2_-	ACP2_ACCAGTGAAGACATATCCCA	ACP2	-0.341659	-0.268301	-0.607764	0.273974	-0.123644	0.458463	0.312234	0.545649	0.425645
chr11:47269222-47269241_ACP2_+	ACP2_GCCGTGATAGCGCTGCCGCA	ACP2	-2.82345	-0.65455	-0.119723	0.0398873	-0.71705	0.565863	0.867218	0.296204	0.146437
chr11:47267290-47267309_ACP2_+	ACP2_GTTGAAGCGCTGCATCCCGT	ACP2	-1.18718	-0.849882	-1.31358	-0.596134	-2.56277	0.228365	0.0790226	-0.731074	-0.921051
chr19:11687931-11687950_ACP5_+	ACP5_ACAGGATGAAGTCTGCACCC	ACP5	-0.736023	-0.869795	-1.45385	0.509221	-0.343978	0.654879	0.613469	0.304292	0.0361063
chr19:11687533-11687552_ACP5_-	ACP5_ACTCTAAGATCTCCAAGCGC	ACP5	-0.302648	-1.23902	-1.54749	0.0446956	-1.19538	-0.45269	-0.905678	-0.0916003	-0.319263
chr19:11685855-11685874_ACP5_+	ACP5_CTTAAAGAGGGACTTGCCCG	ACP5	-0.195088	0.0447936	0.106826	-0.0985106	-0.946223	-0.175978	0.0936683	-0.0831448	0.213247
chr19:11687213-11687232_ACP5_-	ACP5_GCTCAAGAAACAGCTGGCGG	ACP5	1.01424	-0.6091	-1.63334	-0.740002	-1.42481	-0.235126	-0.250906	0.0624318	-0.198479
chr1:147131817-147131836_ACP6_-	ACP6_ACAGTCACCAATCTAGCTGG	ACP6	0.00155501	0.382812	0.240107	0.491968	0.0499743	0.232235	0.247382	-0.310337	-0.201893
chr1:147131518-147131537_ACP6_-	ACP6_ACCAACCTTCAACCCACAGG	ACP6	-2.13014	-0.624296	-1.03628	0.230897	-0.585562	-1.29424	-1.03232	-0.488881	-0.661887
chr1:147124289-147124308_ACP6_-	ACP6_GATGATCGAACAGAGAGCTG	ACP6	-0.469507	-0.519028	-1.31894	-0.255763	-1.24688	-0.219598	-0.863211	-0.12763	-0.569162
chr1:147142096-147142115_ACP6_+	ACP6_GTGCAGGCAGTACGCCAGCG	ACP6	0.733292	1.36632	0.965703	0.482673	-1.50806	0.17257	0.108836	0.565264	0.427929
chr3:140979055-140979074_ACPL2_-	ACPL2_AAAGGCCAGCAGCGCAGCCA	ACPL2	0.497953	0.276411	-0.138549	-0.0778355	-1.53945	0.583281	0.170927	0.40609	0.461839
chr3:140998252-140998271_ACPL2_+	ACPL2_GTGCATGTGTTCATTCGCCA	ACPL2	0.336218	0.0467298	-0.245448	0.180433	-0.849823	-0.084185	-0.318264	-0.281785	-0.61976
chr3:141006232-141006251_ACPL2_-	ACPL2_TAAAGAGGCAAGGAGTTCAA	ACPL2	-1.12691	1.50745	1.23002	0.425587	-0.644601	0.263513	0.0828418	0.6135	0.636647
chr3:141012018-141012037_ACPL2_+	ACPL2_TATGATGCATGTCACAGGGA	ACPL2	0.0121858	0.712547	0.790017	-0.467555	-1.47812	0.128024	-0.17392	-0.0984502	-0.274656
chr3:132036328-132036347_ACPP_+	ACPP_AGGGCAGCAAGCCTTAGCCT	ACPP	0.462125	0.750171	0.404205	0.191429	-0.793475	-0.32253	-0.529814	-0.13448	-0.0317901
chr3:132071591-132071610_ACPP_+	ACPP_ATGGCGCTAGATGTTTACAA	ACPP	0.306138	-0.0325899	-0.317385	0.678568	-0.102895	0.0511838	-0.419068	0.444129	0.362346
chr3:132051159-132051178_ACPP_-	ACPP_GAAAGAGGAACTGTGTGCAC	ACPP	-0.738688	-0.241028	-1.03075	0.0821057	-0.843635	-0.396889	-0.456895	-0.676153	-0.448511
chr3:132063882-132063901_ACPP_+	ACPP_GAGAAATCTAGGCTCCAAGG	ACPP	-0.369586	0.884145	0.807694	-0.984703	-2.47785	-0.117788	-0.533383	-0.165024	-0.0806029
chr19:51293906-51293925_ACPT_+	ACPT_AGGAGGTGGCCTCCACCCTG	ACPT	-0.398005	-0.582025	-0.942328	-1.85723	-3.3555	-0.732888	-1.20666	-0.87199	-1.01259
chr19:51294108-51294127_ACPT_-	ACPT_ATGGCCCTACCTCCTCCCGC	ACPT	-0.662725	-0.195353	0.281381	0.196759	-0.741025	-0.758316	-0.908519	-0.24129	-0.561015
chr19:51295046-51295065_ACPT_-	ACPT_CCTGACCTTATCCTCAGCCA	ACPT	-0.291897	0.18915	-0.365105	-0.0738856	-0.813085	-0.179139	-0.303544	-0.243388	-0.430909
chr19:51293701-51293720_ACPT_-
chr12:6754374-6754393_ACRBP_+	ACRBP_AGAGGGTCTCACCTGTGAAG	ACRBP	0.180798	-0.501728	-1.0802	0.222926	-0.929262	0.186351	0.0912966	0.65005	0.715492
chr12:6755651-6755670_ACRBP_-	ACRBP_CAACCACGTCTACTATGCCA	ACRBP	-0.482501	-1.23991	-2.51712	-0.490242	-1.06557	-0.367175	-0.373897	0.252778	0.438058
chr12:6755957-6755976_ACRBP_+	ACRBP_CACCATCGGGCACTAAGCCG	ACRBP	0.508868	-0.19812	-0.455084	0.233578	-0.0825951	-0.256468	-0.196871	-0.0596669	-0.0812906
chr12:6756516-6756535_ACRBP_-	ACRBP_GCCATGAGGAAGCCAGCCGC	ACRBP	0.0580532	0.0642304	0.320066	0.127799	-0.412069	-0.209082	-0.624609	-0.0609527	0.290984
chrX:70817805-70817824_ACRC_-	ACRC_ATCAGAGTCAATCACTACCA	ACRC	-0.402301	0.716763	-0.317447	0.485794	0.125355	0.491655	0.0521305	0.616708	0.569744
chrX:70824428-70824447_ACRC_+	ACRC_TAGTGGAGCCACCAAGGAAA	ACRC	0.654134	0.98626	0.991323	0.944814	0.423793	0.659824	0.291821	0.877084	1.02071
chrX:70811991-70812010_ACRC_+	ACRC_TCAAGCAGTGATGACACCAG	ACRC	-0.886388
chrX:70814200-70814219_ACRC_+	ACRC_TCAAGGAGTGGTGACACCAG	ACRC	-0.484055					0.89924	0.0876534	0.0439727	-0.954985
chr11:125550607-125550626_ACRV1_+	ACRV1_CTAGATCAAACACTCACCTC	ACRV1	0.02697	-0.445747	-1.41218	-0.00771396	-0.629335	0.183726	0.165035	0.238353	0.254113
chr11:125547931-125547950_ACRV1_-	ACRV1_GCTGCGACTGAACATGCTGA	ACRV1	0.0980266	0.238869	-0.156927	0.560139	1.54959	0.63613	0.300601	0.0488319	0.0839684
chr11:125550626-125550645_ACRV1_-	ACRV1_TATCTGCTTGGATCTGCCAG	ACRV1	-0.305123	-0.435398	-1.35769	-0.122018	-1.1457	-0.0604322	-0.00279855	0.182517	0.0502703
chr11:125542546-125542565_ACRV1_-	ACRV1_TCTATGAACCTCTTCTCCCA	ACRV1	-0.880072	0.450617	0.346588	0.0605488	-0.855686	0.425972	0.690189	0.30468	0.0731023
chr22:51178291-51178310_ACR_-	ACR_AAGCGCCCACACGAAATGGG	ACR	0.400447	0.318702	0.0997167	0.0745194	-0.730526	-0.444867	-0.693309	-0.606319	-0.890481
chr22:51177733-51177752_ACR_-	ACR_ACGATGCGGACACCACCCTG	ACR	0.0473561	-0.417152	-1.26145	-0.960068	-1.66674	-0.587579	-1.22222	-0.472438	-0.512825
chr22:51182543-51182562_ACR_+	ACR_ACTTGTGTAACTCGACCCAG	ACR	-1.23316	-2.00153	-2.39763	-1.1363	-1.76383	-1.23838	-0.974713	-0.963469	-1.00816
chr22:51183135-51183154_ACR_+	ACR_GTCGTGGGAATCACAAGCTG	ACR	-3.75599	-3.99406	-4.26279	-3.04295	-4.53933	-1.80902	-2.11615	-3.35616	-4.68203
chr15:78500357-78500376_ACSBG1_-	ACSBG1_AGAAGGTGAATAATGCCCAG	ACSBG1	0.0515096	0.242134	-0.333978	0.772183	0.0997913	0.709313	0.550414	-0.046158	0.0706891
chr15:78486850-78486869_ACSBG1_-	ACSBG1_AGCCGCCAAGGGCTTCCTGA	ACSBG1	-0.563436	-0.438336	-0.793964	0.204574	-0.803427	-0.006527	0.508981	-0.112042	-0.246357
chr15:78474939-78474958_ACSBG1_-	ACSBG1_GATGGAGGAATTCATGGAGC	ACSBG1	-0.463455	0.108758	-0.823627	0.354087	-0.517553	-0.222475	-0.369621	0.830282	0.665679
chr15:78486294-78486313_ACSBG1_+	ACSBG1_TGCCGAGAAGAACCACTCCG	ACSBG1	-0.663038	0.280087	0.53199	0.674127	-0.0740323	0.367003	0.339559	-0.331352	-0.185033
chr19:6177278-6177297_ACSBG2_+	ACSBG2_ACTGACAGACAAGCATGAGA	ACSBG2	-3.00521	-2.16175	-4.97663	-1.54787	-3.71834	0.343317	0.568049	-0.0845412	-0.364933
chr19:6165981-6166000_ACSBG2_+	ACSBG2_AGGGACCACAGGCATACCCA	ACSBG2	-0.802947	-0.504574	-0.87683	-0.814733	-1.9952	-0.255678	-0.373755	-1.26283	-2.24208
chr19:6182824-6182843_ACSBG2_+	ACSBG2_TTGGGAGAAGATACATGAGA	ACSBG2	-0.679316	-0.368112	-0.648792	-0.0284954	-0.860935	-0.170984	-0.512875	-0.302999	-0.348107
chr19:6147598-6147617_ACSBG2_-	ACSBG2_TTTGCCATTCTTGGATGCGA	ACSBG2	0.127177	-0.172107	-0.833459	0.357897	-0.712442	0.539144	0.505227	0.459839	0.835455
chr17:48538709-48538728_ACSF2_-	ACSF2_AATGATGCCCGCCTGGGCGG	ACSF2	0.516238	1.49714	1.3053	0.401217	0.149092	0.108191	-0.0913146	0.460864	0.203195
chr17:48503726-48503745_ACSF2_-	ACSF2_GAAGCGGACACCCTGCAACC	ACSF2	-0.430623	-0.140459	-0.776357	-0.604319	-2.07047	-0.158137	-0.902382	0.365944	0.131125
chr17:48538139-48538158_ACSF2_+	ACSF2_GCCTGGAGACCACAGCACAG	ACSF2	0.547616	-0.910874	-1.50163	-0.64481	-2.68743	-0.398448	-0.22563	0.157698	0.274078
chr17:48539790-48539809_ACSF2_+	ACSF2_TCTGACCACAGTCATCTCGG	ACSF2	-2.6421	-1.0454	-1.54491	-0.947221	-2.80949	-1.17113	-0.844672	-0.784606	-0.384889
chr16:89211748-89211767_ACSF3_+	ACSF3_AGGCTACAAGGTCAGCGCCC	ACSF3	-1.02711	-0.574765	-0.770396	-0.789896	-1.76209	0.344013	0.339138	-0.343834	-0.662794
chr16:89167223-89167242_ACSF3_-	ACSF3_CAGGGCACGGGTGAACACCG	ACSF3	-1.33837	0.232314	0.245631	-0.273101	-1.10394	-0.553608	-0.270348	-0.761685	-1.15612
chr16:89169089-89169108_ACSF3_-	ACSF3_GCAGCGCGTTGACCACACCA	ACSF3	-0.7508	0.341515	0.253923	0.122451	-0.0192511	0.350907	0.271709	0.261357	0.151578
chr16:89178513-89178532_ACSF3_+	ACSF3_TCTTAAGTTCTGAAACGCCG	ACSF3	0.15341	0.806747	0.0915675	0.712137	-0.484199	0.325706	0.871326	0.0593624	-0.12961
chr4:185697643-185697662_ACSL1_-	ACSL1_AGTCACCAGCATGAAGGCGA	ACSL1	0.139552	-1.28665	-3.65552	0.414481	0.893626	0.165357	-0.0211703	0.160982	-0.272963
chr4:185709790-185709809_ACSL1_-	ACSL1_CATTATACGAAGGTTTCCAG	ACSL1	-0.0431115	-0.803028	-1.04454	0.617008	0.741684	-0.21963	-0.498105	0.474206	0.71775
chr4:185701507-185701526_ACSL1_+	ACSL1_GATGCCAATGAACTGATCTG	ACSL1	-0.687234	0.801084	0.368046	0.62108	-0.183716	0.347794	0.174152	0.94096	0.968466
chr4:185705116-185705135_ACSL1_+	ACSL1_GTTTCCGAGAGCCTAAACAA	ACSL1	-1.53422	-0.731266	-1.91126	0.510109	0.0742671	0.165891	-0.275631	0.0597278	-0.297443
chr2:223791748-223791767_ACSL3_+	ACSL3_AAAGTTCGAAGCTTGCTAGG	ACSL3	0.431188	-1.62331	-5.2865	-0.375532	-2.54007	-0.221524	-0.681805	-0.610795	-1.43321
chr2:223787424-223787443_ACSL3_+	ACSL3_AGAGAGGAAGATGTCTACAT	ACSL3	1.28883	-0.756882	-2.88109	-0.455004	-2.70573	-0.450817	-1.65412	-0.102666	-0.574218
chr2:223786057-223786076_ACSL3_+	ACSL3_GGATCCACAGGACTTCCAAA	ACSL3	-1.24281	-3.0949	-5.06597	0.237165	-2.54534	-0.571979	-1.87263	-0.662884	-1.96811
chr2:223783861-223783880_ACSL3_-	ACSL3_GGTATGCACAATGATGCCCT	ACSL3	-0.866377	-1.16385	-2.26962	-0.294591	-1.34239	-0.609865	-0.784368	-0.0216348	-0.084401
chrX:108911470-108911489_ACSL4_-	ACSL4_AAGGTCAAGGCCCTGCTGGG	ACSL4	-1.04319	0.329875	-0.535925	-0.257981	-0.944066	0.349732	0.0537758	0.183672	-0.0814466
chrX:108924286-108924305_ACSL4_-	ACSL4_AATAAAGCAGAGTACCCTGA	ACSL4	-0.0778342	-0.424388	-1.25699	0.160643	-0.624599	0.379993	-0.414674	-0.285182	-1.00767
chrX:108906460-108906479_ACSL4_-	ACSL4_ATTGGAGAATTCCATCCCGA	ACSL4	0.0127196	-0.635704	-1.90091	-1.36541	-3.59417	0.375036	0.0974899	-0.336764	-0.0439398
chrX:108921614-108921633_ACSL4_+	ACSL4_GAAGGCGTTGGTCTACTTGG	ACSL4	-1.80824	-2.06556	-2.9389	-0.904083	-1.38693	-0.445321	-1.09938	-1.02627	-1.05311
chr10:114170363-114170382_ACSL5_+	ACSL5_AGCGTCATCTGCTTCACCAG	ACSL5	-0.13737	-0.384325	-0.535216	-0.804466	-1.10429	-0.331837	-0.332533	0.0223207	0.0733236
chr10:114169374-114169393_ACSL5_-	ACSL5_GCTTCAGGTCATCATCAAAG	ACSL5	0.0419594	0.374452	0.297474	0.21032	-0.0598775	0.876224	0.762279	0.299641	-0.175553
chr10:114164486-114164505_ACSL5_-	ACSL5_TATGCAAGAGACAGGAACCC	ACSL5	-0.0518174	-0.0145062	-0.282625	-0.17657	-0.116801	0.250056	0.358956	0.503553	0.512237
chr10:114158655-114158674_ACSL5_+	ACSL5_TTAGGGAGGAGCACGGAAGG	ACSL5	-1.44785	-5.75248	-6.78597	-4.35865	-6.73036	-2.207	-2.65291	-2.0341	-2.60077
chr5:131325811-131325830_ACSL6_-	ACSL6_AGCCTAAGCAGCCTTACCAG	ACSL6	-0.11721	0.533649	0.620579	0.351652	0.340535	0.0680781	0.044529	-0.638318	-0.446607
chr5:131326563-131326582_ACSL6_-	ACSL6_ATGTACCAGGTGTTCCGCCG	ACSL6	0.259531	0.774418	0.539485	0.110183	0.0828015	0.284839	0.376189	0.490569	0.379507
chr5:131329811-131329830_ACSL6_+	ACSL6_CAGGGCACCCATACTCACGA	ACSL6	-0.352476	-0.572351	-0.729715	-0.0930766	-1.32488	0.102112	-0.459961	-0.103928	-0.536157
chr5:131325083-131325102_ACSL6_+	ACSL6_TCAAGGTAGATGCTCACCTC	ACSL6	0.727327	-0.720272	-1.32659	0.412278	-0.292741	0.184439	0.086799	0.349663	0.210605
chr16:20693711-20693730_ACSM1_-	ACSM1_ACTACAGTTGTCTAAAGCCA	ACSM1	0.948637	0.68174	0.561298	0.526956	-0.291603	0.688961	0.588528	0.110587	-0.053946
chr16:20682866-20682885_ACSM1_+	ACSM1_AGGGTTGTAAGGCCAACCCA	ACSM1	0.656857	-0.763011	-1.95332	0.116951	-0.747588	-0.166456	0.0747986	0.159637	-0.547305
chr16:20702372-20702391_ACSM1_-	ACSM1_GAATGACTATGAAGTACCGG	ACSM1	0.255928	-0.911643	-1.39089	-0.0686744	-0.851648	-0.244773	0.0546045	0.515337	0.603149
chr16:20696611-20696630_ACSM1_+	ACSM1_TGAAGACGTTGGCTACACGG	ACSM1	0.454211	-0.849309	-1.42979	-0.273145	-1.89408	0.98424	1.57114	0.56124	0.358161
chr16:20486990-20487009_ACSM2A_+	ACSM2A_ACAGAACTGCGTCACTGTAG	ACSM2A	0.264996	-0.481684	-1.38503	0.846225	0.602865	0.0184436	0.033259	0.217911	0.532196
chr16:20497990-20498009_ACSM2A_-	ACSM2A_TTAGATGTCTCACTGCGCAC	ACSM2A	0.843012	-0.904004	-0.950756	0.257381	-0.729803	-0.238501	-0.000794728	-0.261994	-0.098061
chr16:20559470-20559489_ACSM2B_-	ACSM2B_ACAGAACTGCCTCGCTGGAG	ACSM2B	-0.688537	0.729217	1.53725	0.133926	-0.714413	0.0236924	0.242998	-0.188673	-0.700113
chr16:20559475-20559494_ACSM2B_-	ACSM2B_CATCTACAGAACTGCCTCGC	ACSM2B	0.00894495	0.637118	0.46336	-0.0746732	-0.601408	0.627599	0.67849	0.572648	0.575508
chr16:20559472-20559491_ACSM2B_-	ACSM2B_CTACAGAACTGCCTCGCTGG	ACSM2B	-0.44459	0.277033	0.0601774	0.742252	0.251842	0.114698	0.0608654	0.414894	0.430797
chr16:20548571-20548590_ACSM2B_+	ACSM2B_CTAGACGCCTCACTGCGCAC	ACSM2B	-0.807723	0.751469	0.565542	0.275932	-0.531822	-0.0930972	0.0550804	-0.128887	-0.176119
chr16:20787278-20787297_ACSM3_+	ACSM3_GAAGCCTGTTCCCTACAAAG	ACSM3	-0.712484	-0.503308	-1.4514	-0.4269	-1.0736	-0.970383	-1.03236	-0.583933	-0.47844
chr16:20792326-20792345_ACSM3_+	ACSM3_GATGTGGAATACCTCAGATA	ACSM3	-1.51071	-1.94596	-2.48336	-0.56283	-1.92581	-0.211842	-0.638964	-0.989083	-1.80747
chr16:20788854-20788873_ACSM3_+	ACSM3_TATCAGAGAACTCCAGAGAG	ACSM3	-0.873636	0.628284	0.677748	-0.602887	-1.38228	0.112346	0.0929786	-0.0181795	0.124144
chr16:20781493-20781512_ACSM3_+	ACSM3_TGAAACAGGACTTCAAACTG	ACSM3	-1.14905	0.672591	0.921324	0.189135	-1.03323	0.210044	0.244328	-0.0265694	-0.216205
chr12:7469850-7469869_ACSM4_-	ACSM4_AGAGGGTGAACCCAATGCCG	ACSM4	-1.22719	-1.30253	-1.89269	0.156866	-0.933937	-0.395352	-0.0655186	-0.325115	-0.353662
chr12:7459139-7459158_ACSM4_+	ACSM4_GACCAGCTAACCCAGCCCTG	ACSM4	0.124296	-4.58675	-5.22054	-1.15629	-2.62187	-0.50264	-0.639524	-0.921211	-1.14453
chr12:7456990-7457009_ACSM4_-	ACSM4_GGTGATCTTTGTGTAAGCGC	ACSM4	0.914726	0.234975	0.0399919	-0.17837	-0.770511	-0.887852	-0.176829	-0.295971	-0.460244
chr12:7463255-7463274_ACSM4_-	ACSM4_GTCAGGACACTCCAATACAA	ACSM4	-0.571491	-0.7569	-0.978143	0.380259	0.0452767	0.395098	-0.0510525	-0.0615219	-0.194355
chr16:20429477-20429496_ACSM5_+	ACSM5_AAGGCAGCCAATGTGCTGGG	ACSM5	-0.340018	1.00598	1.97187	0.0630196	-0.962906	-0.0394453	0.0701436	-0.305965	-0.447716
chr16:20422816-20422835_ACSM5_-	ACSM5_AGGACTAGGTGTCTCAGCCA	ACSM5	-0.223773	-1.65435	-2.69757	-0.523411	-0.621714	-0.159228	-0.387338	-0.367773	-0.695594
chr16:20432666-20432685_ACSM5_-	ACSM5_GGAGTGCTCGACCATCTTGG	ACSM5	0.677498	0.177967	-0.349912	0.927784	0.600288	0.283045	0.0128883	-0.344443	-0.877107
chr16:20430619-20430638_ACSM5_-	ACSM5_GGTGATAATGGACTTGGCCC	ACSM5	0.372256	1.33292	1.26146	0.618135	-0.272434	0.780827	0.561586	0.6828	0.63669
chr20:25011535-25011554_ACSS1_-	ACSS1_AAGAGGCATGGAGTCCACCG	ACSS1	0.0767017	0.535157	-0.133409	0.423189	-0.0532832	0.0489857	0.138078	0.340377	0.384528
chr20:25038596-25038615_ACSS1_+	ACSS1_ACTGCGGGAGCGCTGCCCGA	ACSS1	-0.446714	-0.789191	-1.5097	-1.32156	-2.50582	-0.294961	0.154698	0.0254767	0.274659
chr20:25004159-25004178_ACSS1_+	ACSS1_CACCAGGACATGCTGCACGG	ACSS1	-0.507476	-0.304728	-0.34491	0.262411	-0.877343	0.0686138	-0.100283	-0.0456948	0.030985
chr20:25028765-25028784_ACSS1_+	ACSS1_GATCAAAGCAACGCTCTCGG	ACSS1	-0.988763	-0.79419	-1.72983	-0.996837	-2.10337	0.466279	-0.106007	0.0429529	-0.946716
chr20:33501259-33501278_ACSS2_-	ACSS2_AATGCGGGCACATGCCAGCA	ACSS2	0.398423	0.366119	0.226811	0.354224	-1.1155	0.0753288	-0.322895	1.15883	1.10956
chr20:33464529-33464548_ACSS2_+	ACSS2_GAGTTGGTCTCCGCCGCCCG	ACSS2	-0.753831	0.0796814	0.295599	0.690133	-0.203811	0.307474	0.423978	-0.18006	-0.445969
chr20:33470658-33470677_ACSS2_-	ACSS2_TCACATCAAAGTTGTACCGA	ACSS2	0.750057	-0.187686	-0.74784	-0.0495061	-0.4152	-0.450623	-0.73081	0.444756	0.111055
chr20:33500882-33500901_ACSS2_+	ACSS2_TTTCTGGTATGTCTCAGGGA	ACSS2	-0.865592	-1.47134	-1.71216	-0.762614	-1.19833	-0.549045	-0.981936	-0.335886	-0.813761
chr12:81528676-81528695_ACSS3_-	ACSS3_AACATGGTATACATCGCCTG	ACSS3	0.377813	-0.125978	-0.7255	0.0806558	-1.15909	0.272174	0.0946463	0.328537	0.235892
chr12:81532913-81532932_ACSS3_-
chr12:81545623-81545642_ACSS3_+	ACSS3_GGTGTGATTAGGCCCACTGG	ACSS3	-0.325156	-1.59793	-2.46243	-0.745251	-2.02605	-0.353661	-0.512157	-0.260647	-0.880304
chr12:81471923-81471942_ACSS3_+	ACSS3_TCGTAAAGTCACCAGCGCCG	ACSS3	-0.703377	-0.20472	-0.536419	-0.112782	-0.981873	-0.199099	-0.107019	0.157821	0.113098
chr1:229567858-229567877_ACTA1_-	ACTA1_CTTCGAGAACGAGATGGCGA	ACTA1	-0.425402	-0.0341196	-0.253616	-0.29906	-1.07768	0.341372	0.545507	-0.274944	0.0114179
chr1:229568790-229568809_ACTA1_-	ACTA1_GGTGAAAGCCGGCTTCGCCG	ACTA1	-2.31754
chr1:229567242-229567261_ACTA1_+	ACTA1_GTGTCTAGAAGCATTTGCGG	ACTA1	-0.802295	-1.37846	-2.67574	-0.296989	-1.01212	-0.550629	-1.15092	-0.760799	-0.615544
chr1:229567551-229567570_ACTA1_-	ACTA1_TGCCAACAACGTCATGTCGG	ACTA1	-0.147601	-0.343597	-1.16711	-0.132882	-0.917443	-1.13778	-0.959456	-0.509559	-0.661054
chr10:90708660-90708679_ACTA2_-	ACTA2_AGAAGAGGACAGCACTGCCT	ACTA2	0.417231	0.201732	-0.311578	0.167371	-0.456058	0.158823	0.16775	0.0948585	0.167169
chr10:90701578-90701597_ACTA2_-	ACTA2_CATGTATGTGGCTATCCAGG	ACTA2	0.377838	0.00430355	0.0569056	-0.194886	-2.16974	0.243553	0.139155	0.0183836	0.0238074
chr10:90699298-90699317_ACTA2_+	ACTA2_GCGGAAACGTTCATTTCCGA	ACTA2	0.234063	1.64916	0.17356	0.980909	0.0559097	0.377959	-0.074798	-0.107421	-0.929526
chr10:90697900-90697919_ACTA2_-	ACTA2_GCTAACAATGTCCTATCAGG	ACTA2	-0.423696	-1.15293	-2.65273	-2.38331	-3.76068	-0.0597749	-0.660791	-0.768311	-1.81664
chr5:56778410-56778429_ACTBL2_-	ACTBL2_ATAGGGCGTCCTCGACACCA	ACTBL2	-0.454437	0.774096	0.713791	1.02606	0.493137	0.48797	0.702609	0.343224	0.188617
chr5:56777574-56777593_ACTBL2_-	ACTBL2_GCAGAAAGAAATCATAACCC	ACTBL2	0.275217	-0.457837	-1.15019	-0.151034	-1.18845	0.465953	0.689353	0.319359	-0.0711752
chr5:56777612-56777631_ACTBL2_-	ACTBL2_GGAGGGAGCACCATGTACCC	ACTBL2	0.194696	-0.757943	-1.03053	0.42413	-0.688777	-0.2883	-0.890464	0.138213	0.0202703
chr5:56778490-56778509_ACTBL2_+	ACTBL2_TGACCCATTATCCACTACCA	ACTBL2	-0.772197	0.226345	0.177224	0.250472	-0.987056	0.0525385	0.0653508	0.919655	1.09108
chr7:5567898-5567917_ACTB_+	ACTB_CAGTCTCCACTCACCCAGGA	ACTB	-2.53788	-2.9933	-5.55129	0.328401	-0.0356339	-2.26752	-3.82473	-2.62498	-3.88559
chr7:5569254-5569273_ACTB_-	ACTB_GCCGCGCTCGTCGTCGACAA	ACTB	-1.81485	-1.69483	-4.32556	-0.585312	-0.878023	-3.61784	-4.57028	-2.62926	-5.10192
chr7:5569250-5569269_ACTB_+	ACTB_GCCGTTGTCGACGACGAGCG	ACTB	-0.144008	-0.232701	-1.84193	-0.177138	-0.335025	-2.61506	-5.702	-1.9195	-2.66616
chr15:35082609-35082628_ACTC1_+	ACTC1_CATCTTAGAAGCATTTGCGG	ACTC1	-1.15957	-1.50813	-1.74361	-0.379658	-1.45426	-0.865633	-0.981428	-0.483139	-0.663646
chr15:35086982-35087001_ACTC1_-	ACTC1_CGACGAGGAGACCACCGCCC	ACTC1	0.0218302	-0.368397	-0.946938	-0.688584	-1.12443	-0.521976	-0.567538	0.0220463	-0.215329
chr15:35084592-35084611_ACTC1_+	ACTC1_GAGACACACACACTCACCAG	ACTC1	-1.34603	-0.564894	-1.01555	-0.335675	-1.65644	0.156548	0.341107	0.484926	0.00448966
chr15:35086870-35086889_ACTC1_+	ACTC1_GGGAAGTTTACCTGGTGCCG	ACTC1	-0.00472991	0.0186514	-1.24207	0.933834	0.294915	-0.0086621	-0.363195	0.00924156	-0.0242841
chr17:79479280-79479299_ACTG1_+	ACTG1_ATGGAAGGAAACACGGCTCG	ACTG1	-1.41113	-1.00557	-2.39307	-1.55467	-5.15541	0.240307	-0.352216	0.543823	0.664345
chr17:79478204-79478223_ACTG1_+	ACTG1_CAACACCTACCCAGGAAGGA	ACTG1	-1.1215	-0.676594	-2.42125	0.269915	-0.381797	-0.017994	0.0636869	0.106078	-0.228642
chr17:79479279-79479298_ACTG1_+	ACTG1_GATGGAAGGAAACACGGCTC	ACTG1	-1.27403	-1.56953	-3.43803	-0.713449	-0.740488	-0.517543	-0.982034	-1.08988	-1.1722
chr17:79479359-79479378_ACTG1_-	ACTG1_GGAAGAAGAGATCGCCGCGC	ACTG1	-0.401203	-1.87259	-2.66121	-1.34502	-2.25692	-0.305566	-1.52623	-0.877994	-0.570576
chr2:74146680-74146699_ACTG2_-	ACTG2_GAAGCACTTCCTGTGGACAA	ACTG2	-1.00593	0.12819	-0.313503	-0.572937	-2.0059	-0.185798	-0.109118	-0.557096	-0.49044
chr2:74146579-74146598_ACTG2_+	ACTG2_GAAGTACTCAGTCTGGATCG	ACTG2	-1.02546	0.154007	-0.207322	0.153401	-0.261683	0.413909	0.40921	0.081379	-0.23599
chr2:74128537-74128556_ACTG2_-	ACTG2_GAGGGCGGCCCACAATGGAG	ACTG2	-1.11592	-3.24552	-4.30945	-1.36289	-3.75283	-0.881576	-0.556109	-0.37886	-0.507708
chr2:74128539-74128558_ACTG2_-	ACTG2_GCGAGGGCGGCCCACAATGG	ACTG2	-0.0887428	-0.353082	-0.74132	-0.00138138	-0.976681	-0.162774	-0.270026	0.149109	0.580007
chr20:32255978-32255997_ACTL10_-	ACTL10_ACATGGCCCGAGTTATCCAG	ACTL10	-1.30337	-0.708931	-0.750496	-0.564996	-1.41069	-0.523023	0.0662421	-0.101169	-0.53081
chr20:32255784-32255803_ACTL10_+	ACTL10_GACACCGTGGTGCTAGCCGG	ACTL10	-1.45084	-1.79724	-3.0701	-1.06216	-2.34211	-0.268416	-0.316409	0.789182	0.997737
chr20:32255771-32255790_ACTL10_+	ACTL10_GACACGCCTGGCAGACACCG	ACTL10	-0.351293	-0.404615	-0.933922	-0.362742	-1.37435	0.305561	-0.0865634	0.186196	0.234499
chr20:32255791-32255810_ACTL10_-	ACTL10_GGAGCCGCCGGCTAGCACCA	ACTL10	1.05133	0.628662	0.209915	0.556177	-0.0968973	0.315244	0.312234	0.223343	0.0640227
chr3:179294060-179294079_ACTL6A_+	ACTL6A_ACTGCAATTCCAGTCCACGA	ACTL6A	-5.34525	-6.07621	-5.61323	-6.10461	-7.89267	-6.85546	-7.58965	-4.26033	-4.17201
chr3:179280869-179280888_ACTL6A_+	ACTL6A_CCGGCAGCAGCCATGAGCGG	ACTL6A	-4.22404	-1.86551	-1.84326	-3.69498	-4.34481	-3.3952	-3.1506	-2.15249	-4.32974
chr3:179287924-179287943_ACTL6A_+	ACTL6A_GGCGATAAAGGCAAACAAGG	ACTL6A	-3.83656	-0.635755	-0.175421	-0.17273	-1.35693	-0.640745	-1.28357	-0.746928	-2.60597
chr3:179294606-179294625_ACTL6A_+
chr7:100253067-100253086_ACTL6B_+	ACTL6B_ATGACCTCCGCTCCATCCCG	ACTL6B	-0.0136893	-0.948549	-1.29731	-0.475786	-1.80136	-0.129447	0.125266	-0.295825	-0.277759
chr7:100253409-100253428_ACTL6B_+	ACTL6B_GAGACTGGAAGGCTCACCTT	ACTL6B	-0.511209	-0.817589	-1.4192	-1.18763	-3.01113	-0.428806	-0.515247	-1.11585	-1.71987
chr7:100252650-100252669_ACTL6B_-	ACTL6B_GCACCCAGTGCTCATGTCCG	ACTL6B	0.406608	-0.0812741	-0.248385	0.189113	-0.120047	0.392735	0.24309	0.0519662	-0.192649
chr7:100253970-100253989_ACTL6B_-	ACTL6B_GCAGCGGGCACTATGAGCGG	ACTL6B	0.248477	-0.934635	-1.16379	-1.05923	-2.00496	-0.497673	-0.585633	-0.352433	-0.401033
chr9:111625668-111625687_ACTL7A_+	ACTL7A_GGGAACATCCTGCTCTGCGG	ACTL7A	-0.390942	0.613532	1.14679	-0.452037	-1.24955	-0.0467132	0.0313549	-0.0672023	-0.140628
chr9:111625183-111625202_ACTL7A_-	ACTL7A_GTAGGCGATGTGCATTGCAG	ACTL7A	0.0632333	0.28861	0.125779	-0.60214	-1.02346	0.47606	-0.168481	-0.546464	-0.691128
chr9:111625856-111625875_ACTL7A_-	ACTL7A_GTTCCTCGTACTCAAAGCGG	ACTL7A	-0.00284781	-0.920217	-1.94385	0.119012	-0.236693	-0.564145	-0.666887	-0.478639	-0.480883
chr9:111625553-111625572_ACTL7A_-	ACTL7A_TGAAGAACATCTCCGAGCAG	ACTL7A	-1.08062	0.233149	-0.131236	-0.420373	-1.08791	0.305984	0.428726	0.0994873	0.341551
chr9:111617895-111617914_ACTL7B_-	ACTL7B_CCATGAGCTGCTCAACACGG	ACTL7B	0.351781	0.618266	0.328785	-0.0564209	-0.427861	0.0127568	-0.00901504	0.329031	-0.368495
chr9:111617493-111617512_ACTL7B_-	ACTL7B_GATGCAGCTGCTCAATGAGG	ACTL7B	-0.249127	-0.280505	-0.915082	-0.231432	-0.597131	-1.42515	-1.24622	-0.610622	-0.678143
chr9:111617850-111617869_ACTL7B_-	ACTL7B_GCTGAAGCACGGCATCGTGG	ACTL7B	-1.29797	-0.387148	-0.651494	0.11707	-0.719471	-0.0685337	-0.225422	-0.48785	-0.510587
chr9:111617056-111617075_ACTL7B_+	ACTL7B_GGAACCGCCGGTCCACACGG	ACTL7B	0.0451781	0.479013	0.675951	-0.179797	-0.257942	-0.0926055	-0.20504	0.27869	0.457919
chr1:18152380-18152399_ACTL8_-	ACTL8_CTGGTGGAAAGGCTGCACGC	ACTL8	0.515085	0.2302	-0.429158	0.545426	1.50068	0.235463	0.518099	-0.260277	-0.618166
chr1:18152419-18152438_ACTL8_-	ACTL8_GAACTCCAGCGTCTTGCCGC	ACTL8	0.781611	0.694794	0.0766599	0.926071	-0.144687	0.668856	0.763103	0.295341	0.625121
chr1:18149830-18149849_ACTL8_+	ACTL8_GGACCGAAAGAAGATGCTGG	ACTL8	0.325788	0.0983502	0.25128	0.0223487	-0.757921	0.453619	0.624995	0.695202	0.438222
chr1:18149746-18149765_ACTL8_-
chr19:8808693-8808712_ACTL9_+	ACTL9_ACGACGATGCCGCTGCGCAG	ACTL9	-0.986728	-0.683675	-0.642959	-0.607957	-1.31824	-0.713624	-0.850569	-1.25847	-1.11669
chr19:8808163-8808182_ACTL9_+	ACTL9_ACTGGAACAGCTCCTTGCCC	ACTL9	-1.03884	0.0120441	-0.337115	-0.413119	-0.493997	-0.268057	-0.251908	-0.940307	-0.695239
chr19:8808637-8808656_ACTL9_-	ACTL9_GCTGGAGCACGACCTCCGAG	ACTL9	-0.0266887	-0.393867	-0.812565	0.467483	0.256213	-0.128206	-0.17445	-0.400366	-0.548046
chr19:8808659-8808678_ACTL9_+	ACTL9_GTGGCGCCAGATGAGCTCGG	ACTL9	0.607485	0.269542	-0.199024	0.611227	0.051737	-0.111696	-0.358783	-0.150044	0.0758659
chr14:69392313-69392332_ACTN1_-	ACTN1_ATCGAAGAGGACTTCCGGGA	ACTN1	-1.24183	-1.87085	-2.51187	-1.33537	-2.37223	0.20017	0.453018	-0.0692216	-0.132376
chr14:69387706-69387725_ACTN1_+	ACTN1_CCAGAGGTAGGCCTTACCTT	ACTN1	-0.18881	-0.798334	-1.89388	-1.2757	-3.60297	-0.295893	-0.221998	-0.380208	-0.400915
chr14:69376079-69376098_ACTN1_+	ACTN1_GGATCAAAGCACAGAAGCCG	ACTN1	-0.199918	0.289206	-0.656543	-0.410405	0.366489	0.406432	0.893402	-0.307618	-0.362385
chr14:69378885-69378904_ACTN1_+	ACTN1_TGTCCTGGATGGCAAAGCGC	ACTN1	-0.619464	-0.775725	-1.32118	-0.582674	-1.77598	0.204078	-0.0456179	-0.17208	-0.168533
chr1:236882199-236882218_ACTN2_+	ACTN2_AGGCTGCCCAAACCTGACCG	ACTN2	-0.54453	0.996537	0.617564	0.453176	0.0769277	0.0831537	0.0720202	0.345808	0.647417
chr1:236881215-236881234_ACTN2_+	ACTN2_ATCGAGGAAGACTTCAGGAA	ACTN2	0.305447	0.638478	0.859204	-0.759941	-2.44492	-0.492251	-0.427775	-0.0210692	-0.639327
chr1:236850021-236850040_ACTN2_+	ACTN2_GGATGAGTACATGATCCAGG	ACTN2	-1.53298	0.446666	0.364108	-0.970535	-1.89548	0.464291	0.643912	0.213293	0.775125
chr1:236883460-236883479_ACTN2_-	ACTN2_TATCCTGAATAGCAAAGCGA	ACTN2	-2.44508	-0.525809	-3.87417	-0.357988	-1.99581			1.19889	0.380175
chr19:39191297-39191316_ACTN4_+	ACTN4_ATTGATGAGGACTTCCGAGA	ACTN4	-0.623537	-0.27341	-1.3224	-1.17501	-2.96552	-0.985317	-1.09337	-0.258154	-0.450943
chr19:39138466-39138485_ACTN4_+	ACTN4_CATGGGCGACTACATGGCCC	ACTN4	-0.236773	-0.565517	-0.794721	-0.240995	-0.902192	-0.256875	-0.464958	-0.308248	-0.512109
chr19:39195585-39195604_ACTN4_+	ACTN4_GGCAACGCAAAGATGACCCT	ACTN4	-0.0283502	-0.910127	-0.328741	-0.553128	-2.18353	-0.853832	-2.1916	-0.0567593	-0.230289
chr19:39191648-39191667_ACTN4_+	ACTN4_GGTTACCTAAGCCGGAGCGG	ACTN4	-0.161593	-1.50829	-3.12027	-0.910526	-3.39378	-0.770562	-1.5075	-1.06101	-2.02932
chr14:58681980-58681999_ACTR10_+	ACTR10_ACAGAGCCTTCCCTCAGTGA	ACTR10	-2.88587	-3.26075	-4.08126	-2.25265	-3.77938	-2.0491	-2.18072	-2.01864	-2.17989
chr14:58666930-58666949_ACTR10_+	ACTR10_ACTACCATGCCGCTCTACGA	ACTR10	-5.48314	-4.45625	-5.37026	-3.48967	-5.61424	-1.79084	-2.66093	-1.74652	-1.59904
chr14:58678077-58678096_ACTR10_-	ACTR10_ATATCCACAATCTAGGACCA	ACTR10	-6.25281	-4.98207	-6.14724	-8.36004	-8.69873	-5.07144	-4.06486	-3.77837	-4.24066
chr14:58675744-58675763_ACTR10_-	ACTR10_ATTCGATAATCACAACTCGG	ACTR10	-3.94764	-6.1985	-6.99951	-5.95565	-6.40473	-4.67531	-4.26362	-5.3497	-6.1221
chr10:104241764-104241783_ACTR1A_+	ACTR1A_ACAGGGTAGAGCCTCCTGAG	ACTR1A	-1.66317	-5.68689	-7.43885	-6.79506	-8.25015	-2.99027	-2.59316	-1.48815	-2.48864
chr10:104242753-104242772_ACTR1A_+	ACTR1A_AGGCAGGCCACCTACCTCAA	ACTR1A	0.626738	0.518638	-0.29793	0.437469	-0.399678	0.547764	0.506483	0.535677	0.627441
chr10:104247999-104248018_ACTR1A_-	ACTR1A_GCTTTCAATCCGCTATCCCA	ACTR1A	-5.09561	-2.64923	-4.14445	-3.78638	-5.6119	-3.15732	-5.11259	-1.84342	-4.59196
chr10:104240898-104240917_ACTR1A_+	ACTR1A_GTGGAATACAGTCTCTCCTG	ACTR1A	-5.9692	-7.61587	-8.36055	-8.42904	-8.42904	-3.55665	-4.60409	-2.38559	-5.26185
chr2:98275406-98275425_ACTR1B_-	ACTR1B_GAACCGGGAGAAGGCGGCAG	ACTR1B	-0.974369	-2.31633	-3.33758	-2.30118	-1.88358	-1.12807	-1.05049	-0.932343	-0.89567
chr2:98274905-98274924_ACTR1B_+	ACTR1B_GACAACCTCAAACTCAGCCG	ACTR1B	-2.2929	0.334718	-0.280341	-1.51222	-3.67585	0.25021	0.598075	-0.420912	-0.397565
chr2:98275820-98275839_ACTR1B_-	ACTR1B_TCAGCTGCAGACCTTCTCGG	ACTR1B	-3.06501	-5.15561	-5.89264	-4.80538	-5.90081	-3.99237	-3.73948	-4.26718	-4.28962
chr2:98277103-98277122_ACTR1B_-	ACTR1B_TCCGTCCTAACAGTGTCGGG	ACTR1B	-2.06462	-0.694757	-0.856669	0.649396	0.357467	0.143832	0.481516	0.688868	0.502175
chr2:65492190-65492209_ACTR2_+	ACTR2_AAACACATTGTGCTTTCTGG	ACTR2	-2.63546	-4.00153	-4.6262	-4.83044	-6.23853	-4.28452	-5.40348	-3.65135	-5.73525
chr2:65473743-65473762_ACTR2_+	ACTR2_GGGATGACATGAAACACCTG	ACTR2	-4.18146	-6.7143	-6.73222	-3.87864	-5.86204	-3.46291	-5.19992	-3.08741	-4.7953
chr2:65455070-65455089_ACTR2_+	ACTR2_GGTGTGCGACAACGGCACCG	ACTR2	-5.57906	-4.7337	-4.36651	-5.86004	-6.91383	-5.73372	-6.11651	-3.73914	-6.97082
chr2:65480876-65480895_ACTR2_+	ACTR2_GTAGTGGTAGACTCTGGAGA	ACTR2	-6.25028	-6.60414	-7.8365	-4.36035	-6.61206	-1.79242	-1.99817	-2.95817	-5.18716
chr7:152551617-152551636_ACTR3B_-	ACTR3B_AGGACATGACTCCAAAGACG	ACTR3B	-0.917656	-1.34401	-1.22087	-0.427328	-0.539094	0.45074	0.425064	0.0667844	0.575014
chr7:152549304-152549323_ACTR3B_+	ACTR3B_CTCAGCGAGGAGCTCAGCGG	ACTR3B	-1.44897	-1.20534	-1.33287	-0.593444	-1.56673	-0.409743	-0.571352	-1.16817	-1.19603
chr7:152550658-152550677_ACTR3B_-	ACTR3B_GAGAGAGGGACTTACAGTCG	ACTR3B	0.0750558	0.0322873	-1.13671	0.767435	0.102704	0.251245	0.262129	0.775836	0.6908
chr7:152549208-152549227_ACTR3B_+	ACTR3B_TAGAATGTCGTACTCTCAGG	ACTR3B	-3.63947	-1.98309	-1.8275	-4.13588	-4.13588
chr7:149946115-149946134_ACTR3C_-	ACTR3C_ATTCCACTGAGCTATCCTCA	ACTR3C	-0.74691	0.7631	1.19174	-0.200284	-1.29271	-0.849062	-0.9077	0.150146	-0.0239621
chr7:149946109-149946128_ACTR3C_+	ACTR3C_TGACCTTGAGGATAGCTCAG	ACTR3C	0.567811	-1.27611	-2.25883	-0.233443	-1.5194	-0.409166	-0.455162	-0.631167	-1.19448
chr2:114647865-114647884_ACTR3_+	ACTR3_ACGGCTGCCGGCCTGTGTGG	ACTR3	-3.4345	-6.17586	-7.26144	-6.46292	-7.95245	-3.80324	-3.48287	-3.17353	-3.894
chr2:114684916-114684935_ACTR3_+	ACTR3_TAATAGTGGCCAATCCGCCA	ACTR3	-1.87544	-2.82404	-4.43065	-2.66356	-3.797	-1.34639	-2.35071	-0.860415	-1.77629
chr2:114674488-114674507_ACTR3_+	ACTR3_TGGGTGATCAAGCTCAAAGG	ACTR3	-2.93822	-5.47269	-8.03611	-4.23275	-7.75516	-1.67508	-1.9704	-1.67775	-3.49617
chr2:114691942-114691961_ACTR3_+	ACTR3_TGTCACTCATGTCATTCCTG	ACTR3	-3.74262	-3.45226	-4.64641	-4.93298	-8.33053	-3.14795	-4.74593	-2.64933	-3.88294
chr20:37383741-37383760_ACTR5_+	ACTR5_AGGAGCTCAATGCCCGGCGG	ACTR5	-0.114149	-0.226249	0.072112	0.0832362	0.752711	0.0309644	0.0153924	0.702495	0.7773
chr20:37377389-37377408_ACTR5_-	ACTR5_GAGCGCAGCATCCAGCGCAG	ACTR5	-4.56655	-1.50738	-1.61427	-1.00109	-2.44653	-0.387168	-0.676836	0.542043	0.572688
chr20:37380909-37380928_ACTR5_+	ACTR5_TGAGCACAGCTACATCGCTG	ACTR5	-3.75585	-2.03105	-3.45477	-1.4862	-3.64217	-0.927167	-2.29577	-0.333114	-1.95268
chr20:37378736-37378755_ACTR5_+	ACTR5_TGAGTGCTACGGGATTCCCA	ACTR5	-5.26484	-3.10962	-5.94547	-2.36153	-4.86373	-2.27292	-4.30121	-0.592138	-1.13741
chr12:100613806-100613825_ACTR6_+	ACTR6_AAGAACATTGTCTTGACAGG	ACTR6	-0.448594	-1.02813	-1.539	-1.62232	-4.6432	-1.59297	-2.01582	-1.30054	-2.03291
chr12:100594640-100594659_ACTR6_-	ACTR6_AGCTCCATTATCCAGCACTA	ACTR6	-6.61698	-4.1954	-6.40757	-4.89999	-5.87479	-2.83496	-5.15809	-3.62889	-3.70892
chr12:100613845-100613864_ACTR6_-	ACTR6_TAAACCCGATCCCTAAATCC	ACTR6	-2.19763	-1.6832	-5.46292	-2.88746	-4.33204	-2.13373	-4.63821	-1.87477	-2.69014
chr12:100594626-100594645_ACTR6_+	ACTR6_TGAGATGACGACCTTAGTGC	ACTR6	-6.49461	-1.90132	-2.92386	-4.31178	-7.16298	-3.25144	-4.74877	-3.48199	-4.88773
chr3:53905281-53905300_ACTR8_+	ACTR8_GATGGCTTTATCCAGGCCCA	ACTR8	-2.16094	-1.58727	-3.41003	-0.342043	-2.11416	-0.73135	-1.09877	0.448165	0.231608
chr3:53904131-53904150_ACTR8_-	ACTR8_GATGTACAGCTCCATCCTAG	ACTR8	-3.5753	-4.21197	-5.12765	-7.16501	-7.70045	-2.26	-6.31599	-2.67047	-8.05218
chr3:53913977-53913996_ACTR8_-	ACTR8_GGACAGTTGGCTCCTAAGGG	ACTR8	-2.9442	-0.790336	-1.50874	-0.524063	-0.429816	-0.289696	-0.19023	-1.21018	-1.99964
chr3:53911341-53911360_ACTR8_-	ACTR8_GGTCAGTTAAATATTCACCC	ACTR8	-2.40537	-3.1046	-4.88244	-5.94721	-7.75851	-3.38446	-3.29537	-1.51121	-1.83045
chrX:127185485-127185504_ACTRT1_-	ACTRT1_AAAGAGCTACGCAAGAGCCG	ACTRT1	-1.07646	0.272149	0.0503061	-0.132205	-0.70991	-0.29632	-0.161969	0.0669959	-0.303936
chrX:127185281-127185300_ACTRT1_-	ACTRT1_GCAGACATTGTACTCTCCGG	ACTRT1	-0.137649	-0.0265809	-0.574368	-0.925907	-4.57525	-0.0161498	0.0753779	-0.269795	-0.556169
chrX:127185452-127185471_ACTRT1_-	ACTRT1_GGAGCATACAGACTGCCAGA	ACTRT1	0.328306	-0.262484	-0.888001	-0.0675313	-0.846295	0.268786	0.0844103	0.301363	-0.237106
chrX:127185555-127185574_ACTRT1_-	ACTRT1_TTGCATACTCAACAAGGCCG	ACTRT1	0.427729	0.746899	0.676868	0.218597	-0.40743	0.187955	0.784737	0.456336	0.303314
chr1:2938344-2938363_ACTRT2_-	ACTRT2_ATGGAGCTGACCATGTGCCG	ACTRT2	0.289276	-0.55559	-1.28034	-0.331818	-1.51216	-0.558583	-0.732988	-0.404706	-0.295075
chr1:2938930-2938949_ACTRT2_+	ACTRT2_CCGAGAAGGAGCTTTCCCGG	ACTRT2	0.568829	0.103351	0.248332	-0.0616636	-0.31966	-0.4007	-0.665502	-0.288489	0.038451
chr1:2939362-2939381_ACTRT2_-	ACTRT2_GAAGCATCTTCTCTGCACCA	ACTRT2	0.920938	0.52926	-0.148298	0.594101	-0.565666	0.031861	-1.07219	0.411938	0.470586
chr1:2939177-2939196_ACTRT2_-	ACTRT2_GAAGCCGGTCATCCAGCCCG	ACTRT2	-0.877524	0.370537	-0.235443	-0.726987	-0.681857	-0.250635	-0.639407	-0.209841	-0.362845
chr3:169487287-169487306_ACTRT3_-	ACTRT3_GAACCACTGCCAGCTACCGG	ACTRT3	-0.843384	-0.0431083	0.672065	-0.14847	-0.717248	0.229316	-0.37977	-0.0207459	-0.0461493
chr3:169487151-169487170_ACTRT3_-	ACTRT3_GGCGGGCTAGAACTCTGCGT	ACTRT3	-0.537834	-1.81865	-2.35105	-0.487497	-1.23378	-0.462025	-0.173697	-0.846785	-0.931578
chr3:169485446-169485465_ACTRT3_-	ACTRT3_TCCAATATTATCCTTGCCGG	ACTRT3	-1.15543	-1.05792	-1.53253	-0.43915	-1.10344	-0.311944	-0.867437	-0.441827	-0.259361
chr3:169485669-169485688_ACTRT3_-	ACTRT3_TGTGGCAATGAACTACGAAG	ACTRT3	-0.467895	-0.411993	-1.25488	-0.0646931	-0.0863441	-0.356157	-2.26279	-0.715925	-0.70533
chr12:52369267-52369286_ACVR1B_+	ACVR1B_ATCGACTTGAGGGTGCCCAG	ACVR1B	-0.407024	0.360495	-0.150608	1.45902	1.90804	0.665875	0.536235	0.234293	0.2719
chr12:52377786-52377805_ACVR1B_+	ACVR1B_ATGGCACCTGGACACAGCTG	ACVR1B	-0.1508	-1.4828	-1.72917	-0.00646925	0.597187	-0.0383994	0.0396806	-0.8209	-0.386893
chr12:52370177-52370196_ACVR1B_-	ACVR1B_GAACAGGAGGAACACCGGGC	ACVR1B	0.425117	-2.86329	-4.47254	1.59481	2.17651	-1.17061	-1.28988	-0.0784118	-0.376866
chr12:52374910-52374929_ACVR1B_+	ACVR1B_GGAAGCAGAGATATACCAGA	ACVR1B	0.866674	0.601548	0.160322	0.962354	1.82699	0.0195985	0.330654	0.643445	0.558905
chr2:158412795-158412814_ACVR1C_+	ACVR1C_AATAATGATGGCCAGCTCCA	ACVR1C	0.372343	-0.43458	-1.36931	1.04485	2.16956	0.296878	0.376082	0.278113	0.624629
chr2:158443842-158443861_ACVR1C_-	ACVR1C_GCATCAGTCATGCTAACCAA	ACVR1C	-0.401767	-0.918405	-1.44309	0.584769	0.50668	0.202405	-0.509025	-0.081921	0.00855274
chr2:158406728-158406747_ACVR1C_-	ACVR1C_TGAGGCAGAAATTTACCAGA	ACVR1C	0.774125	0.7653	0.339473	1.06939	0.664298	0.445635	0.333939	0.0808696	0.188166
chr2:158397618-158397637_ACVR1C_-	ACVR1C_TTTACTGGGAAATAGCCCGG	ACVR1C	1.00271	0.769445	0.0899292	0.737653	0.655868	0.194361	-0.163525	0.765153	0.932314
chr2:158637036-158637055_ACVR1_+	ACVR1_ACAGTGGTCCTCATTACCGC	ACVR1	0.163191	0.54991	0.260575	0.112625	-0.454481	0.165239	0.386307	-0.136131	0.0443876
chr2:158626950-158626969_ACVR1_+	ACVR1_ACGGGAGGAGAAGATCTTCA	ACVR1	-0.382177	-0.104584	-1.46415	-0.0843395	-3.2211	-0.019118	-0.474739	0.290074	-0.101462
chr2:158655959-158655978_ACVR1_+	ACVR1_AGAGCAATCATGATAAGCAC	ACVR1	-1.57781	-0.223394	-0.691925	-1.02458	-2.93154	0.0615106	-0.893777	0.828326	0.120613
chr2:158634804-158634823_ACVR1_+	ACVR1_TAATGAGGCCAACCTCCAAG	ACVR1	-1.41709	-0.0625327	-0.761977	0.935926	0.871446	0.721551	0.676676	0.24195	0.00227073
chr2:148677887-148677906_ACVR2A_+	ACVR2A_AAGTCTGCAGGCGATACCCA	ACVR2A	-1.78955	0.182458	0.016375	0.205669	-0.0382725	0.249699	0.295975	-0.318429	-0.469002
chr2:148676086-148676105_ACVR2A_-	ACVR2A_ATATGCCAATCCTCTAGCCA	ACVR2A	-0.419742	-0.0175913	-0.72025	1.37881	1.81811	0.100335	0.0841689	0.563568	0.599297
chr2:148653966-148653985_ACVR2A_+	ACVR2A_ATGGTGACAAAGATAAACGG	ACVR2A	0.204816	0.205359	-0.519629	1.16758	1.28218	-0.0254878	-0.152759	-0.132665	-0.116976
chr2:148657446-148657465_ACVR2A_-	ACVR2A_GAGTTGGAACAAGTACAGGA	ACVR2A	0.319199	1.37337	0.781695	1.77618	1.31342	0.480919	0.256869	0.77486	1.09861
chr3:38519384-38519403_ACVR2B_-	ACVR2B_ACAGCAGCAGAAGTACACCT	ACVR2B	-0.00279826	0.0742667	-0.495338	-0.34399	-0.52198	0.505033	0.613197	0.716593	1.3004
chr3:38518855-38518874_ACVR2B_+	ACVR2B_AGCGGCCTGGAGCGCTGCGA	ACVR2B	-0.671075	-0.539887	-0.641206	0.274951	0.0873902	0.587722	0.318515	0.364999	0.782766
chr3:38495826-38495845_ACVR2B_-	ACVR2B_AGGAGGGCGAGGGCCACCCA	ACVR2B	-1.25039	-2.99209	-5.33009	-2.51585	-3.20674	-0.647249	-0.710471	-0.377955	0.0261897
chr3:38519761-38519780_ACVR2B_-	ACVR2B_ATGGATGTCCACATGACCGT	ACVR2B	-1.18937	-0.882121	-1.23249	-0.00427885	-0.0895981	0.0277353	0.112866	-0.312816	-0.288741
chr12:52306276-52306295_ACVRL1_-	ACVRL1_GCATCAGAAGGCCTTTCCTG	ACVRL1	-1.18135	-2.21781	-2.93309	-1.1302	-1.85676	-0.850034	-1.15326	-1.38483	-1.36425
chr12:52307066-52307085_ACVRL1_-	ACVRL1_GTAGTGGTTGACGAACTCGG	ACVRL1	-0.0750043	-0.93345	-1.58368	-0.0828487	0.0677626	-0.860852	-0.925713	-0.639211	-0.679488
chr12:52309021-52309040_ACVRL1_-	ACVRL1_GTTGCGGGAGGTCATGTCTG	ACVRL1	0.13257	0.00155984	-0.107709	1.06779	0.672167	0.173927	0.239426	0.135729	0.163154
chr12:52307442-52307461_ACVRL1_+	ACVRL1_TGGGCCTGTGGCATGTCCGA	ACVRL1	-1.41495	-0.148771	-0.147827	-0.522575	-1.42932	-1.16348	-1.03601	-0.727072	-0.426182
chr3:52018080-52018099_ACY1_+	ACY1_CATGACCAGCAAGGGTCCCG	ACY1	-0.222949	-1.88657	-3.17397	-1.04811	-2.02356	-0.143912	-0.332958	-0.478373	-0.252558
chr3:52018083-52018102_ACY1_+	ACY1_GACCAGCAAGGGTCCCGAGG	ACY1	-0.208185	-0.988482	-1.86172	-0.28984	-1.23698	0.199366	0.187585	-0.300708	-0.74563
chr3:52018140-52018159_ACY1_-	ACY1_GCTGGACAGTGCGGATACGC	ACY1	0.0406077	0.152425	-0.0184335	-0.988847	-2.29844	-0.180421	0.467534	0.732333	0.457307
chr3:52018114-52018133_ACY1_-	ACY1_TGGCGGAAGAGCGTCACCGA	ACY1	-1.22493	-0.375448	-0.664753	-0.579211	-1.11617	0.106872	-0.171185	0.0678941	0.0487731
chr11:67413295-67413314_ACY3_-	ACY3_GAGAGCTGAACCAGCTGCTG	ACY3	-0.561978	-1.27263	-2.27444	-1.04809	-1.87494	-0.363043	0.0243035	-0.138586	-1.20044
chr11:67412299-67412318_ACY3_-	ACY3_GATGGAAGCCTATAGACCCG	ACY3	-1.09712	-0.626893	-1.85999	-0.203836	-1.27422	0.281695	0.585007	0.0878686	-0.325166
chr11:67414310-67414329_ACY3_+	ACY3_GGTCATGGTCCACGTAGCGG	ACY3	-1.37367	-0.933758	-2.04463	-0.414002	-1.31539	-0.0948476	-0.13373	-0.624793	-0.745623
chr11:67412581-67412600_ACY3_+	ACY3_TCAGCCCGCAGCACACCCTG	ACY3	-0.825717	0.461832	0.220487	-0.408454	-2.04014	0.0345881	-0.135534	-0.0554071	-0.0401757
chr14:75520289-75520308_ACYP1_-	ACYP1_ACAGTGCAAGGACAATTGCA	ACYP1	-0.318635	0.794223	0.289736	0.906297	-0.0394464	0.453263	0.487908	0.800211	0.62116
chr14:75520275-75520294_ACYP1_-	ACYP1_ATTGCAAGGTCCCATCTCCA	ACYP1	0.769242	-0.732862	-1.04341	0.384267	0.214056	0.255723	0.280808	0.653767	0.158192
chr14:75520293-75520312_ACYP1_+	ACYP1_ATTGTCCTTGCACTGTGCCC	ACYP1	-0.618369	-0.0834899	-0.165026	-0.259773	-0.941168	0.104178	-0.0171863	-0.242223	-0.588148
chr14:75520313-75520332_ACYP1_-	ACYP1_TGGGTCCAGAACACTGACCG	ACYP1	-1.20074	-0.490605	-1.55602	0.553159	0.429477	0.259266	0.353678	0.584937	0.757108
chr2:54365839-54365858_ACYP2_+	ACYP2_ACCGTGACAGGCCAAGTGCA	ACYP2	0.391581	0.939734	0.560188	1.15834	1.19549	0.173428	0.0358874	0.483553	0.631444
chr2:54342844-54342863_ACYP2_+	ACYP2_CGCCCAGTCACTCAAATCCG	ACYP2	-0.656861	0.258832	-0.121206	0.234521	-0.572345	0.30798	0.32203	0.279397	0.29462
chr2:54342837-54342856_ACYP2_-	ACYP2_GAGTGACTGGGCGGTAGACA	ACYP2	-0.470413	-0.192557	-0.457772	-0.0736212	-0.832861	0.451699	0.286695	0.0463122	0.0746772
chr2:54365815-54365834_ACYP2_+	ACYP2_TGGGTGAAGAATACCAGCAA	ACYP2	-0.230751	0.297935	0.397748	1.24435	0.411257	0.576115	0.328515	-0.173402	0.279815
chr4:123301315-123301334_ADAD1_+	ADAD1_AAGACGATAACTACACCCAC	ADAD1	0.532994	0.41542	-0.000254224	0.516186	-0.136515	0.531642	0.376539	0.146168	0.643429
chr4:123333869-123333888_ADAD1_+	ADAD1_CAAGTGACAAATTGACCAGA	ADAD1	0.219202	0.167902	-0.610778	0.700913	0.645207	0.52128	0.369349	0.633272	0.848427
chr4:123329074-123329093_ADAD1_+	ADAD1_GAGGTTGTAGCTATAGGCAC	ADAD1	-0.469054	0.821189	0.567398	0.484056	-0.485171	0.693706	0.807505	0.588871	0.272897
chr4:123336539-123336558_ADAD1_+	ADAD1_GGGAATTGCAGTGATACCAG	ADAD1	0.959317	-0.0573413	-0.98415	-0.124523	-0.861044	0.356853	0.584928	0.9588	0.78912
chr16:84228118-84228137_ADAD2_+	ADAD2_CAAGACGGAGGCCAAACAGC	ADAD2	0.19067	-0.378845	-1.07709	0.863179	1.30274	-0.0739698	-0.0973433	-1.02923	-0.809661
chr16:84228927-84228946_ADAD2_+	ADAD2_GAAGGAGATCTACAAGCTGG	ADAD2	-0.667036	-0.883213	-1.81637	-0.111777	-1.50198	0.030354	-0.412965	-0.316688	-0.697206
chr16:84228733-84228752_ADAD2_-	ADAD2_GCGAGCGCTCGTCCAACAGG	ADAD2	-0.347254	-0.994932	-0.736575	-1.00908	-1.17261	-0.933323	-0.539145	-1.41777	-1.6033
chr16:84224930-84224949_ADAD2_-	ADAD2_TGGGCGGGTAGCGGTCGCCA	ADAD2	0.467338	0.139008	-0.717424	0.647927	-0.303304	0.478714	0.141029	-0.119676	0.302462
chr15:43641240-43641259_ADAL_-	ADAL_AAACTCCAAGCCTTACCCAG	ADAL	-0.476237	-0.616287	-2.00924	0.541127	1.16734	0.448718	0.43905	-0.0544434	-0.214684
chr15:43644079-43644098_ADAL_+	ADAL_ACAGCACCAGATCTGAACTG	ADAL	-0.171436	-0.459838	-1.18688	0.545574	0.657938	0.606408	0.416209	0.492973	0.362345
chr15:43641221-43641240_ADAL_+	ADAL_GAGGCAACATCGGATACCAC	ADAL	-0.853979	-0.977418	-2.45969	0.386478	0.171242	0.0458827	-0.193342	-0.297245	-0.328683
chr15:43638163-43638182_ADAL_-	ADAL_TTACAGTAGGGTCTCCACTG	ADAL	-0.764419	-0.385464	-1.02013	0.439943	-0.352279	0.200741	0.248769	0.147012	0.136518
chr15:58938256-58938275_ADAM10_-	ADAM10_ACGAGAAGCTGTGATTGCCC	ADAM10	0.480095	-0.307505	-1.43179	-0.0496604	-0.617725	0.602291	0.795596	0.193775	0.523345
chr15:58957369-58957388_ADAM10_-	ADAM10_CATAAATACGGTCCTCAGGG	ADAM10	-0.0611827	-0.199514	-0.748875	0.0557341	-1.07303	0.485621	0.183228	0.522295	0.426577
chr15:59041691-59041710_ADAM10_-	ADAM10_TCTGCTCCTCTCCTGGGCGG	ADAM10	0.20558	-0.57429	-0.924738	-0.357676	0.518832	-0.398787	-0.274195	-0.321234	-0.179749
chr15:58971440-58971459_ADAM10_+	ADAM10_TTCCATCAATAACAGACCCA	ADAM10	-0.0485942	0.837369	0.474332	0.635568	0.500337	0.555649	0.623288	0.0290746	0.0941972
chr17:42836551-42836570_ADAM11_+	ADAM11_GGAGGAATGAGCGAGCCATG	ADAM11	-0.339261	-0.56222	-1.62914	-0.129405	-0.881959	0.262004	0.542188	-0.333953	-0.269215
chr17:42837238-42837257_ADAM11_+	ADAM11_GGTCCGCCAGGAGCCACCAG	ADAM11	-1.86014	-1.15563	-1.44636	-0.269355	-1.79035	-0.452153	-0.169679	-0.184283	-0.274808
chr17:42847364-42847383_ADAM11_-	ADAM11_GTGGCGCTCCACGTATTGCG	ADAM11	-0.0644444	0.141232	0.331631	0.153592	-0.749364	-0.175441	0.240647	0.0403142	0.0959094
chr17:42847102-42847121_ADAM11_-	ADAM11_TGGGATGACGAAACTCACCT	ADAM11	0.0498651	-1.35688	-2.15735	-0.425197	-2.21839	-0.762712	-0.978264	-0.487393	-0.297697
chr10:128018983-128019002_ADAM12_-	ADAM12_AGTGAAGAGCTTCGACTCCA	ADAM12	0.820687	0.440586	0.198692	-0.332816	-0.626507	0.284	0.225767	0.257193	-0.300271
chr10:128076637-128076656_ADAM12_+	ADAM12_GCAGGGCGCGAGCAGAGCAC	ADAM12	-1.17386	-1.47118	-2.17751	-2.37384	-4.67519	-0.650598	-0.385844	-0.953724	-1.13504
chr10:127843793-127843812_ADAM12_+	ADAM12_TACCGTGTAATTTCGAGCGA	ADAM12	0.562115	0.732685	0.54656	0.990629	-0.0858019	0.330184	0.353179	0.700993	0.69447
chr10:127824213-127824232_ADAM12_-	ADAM12_TAGGGTCACTGTTACTACCA	ADAM12	-0.411976	-0.133237	-0.23928	-0.748372	-1.70181	0.338003	0.434984	0.182728	0.421739
chr1:155026422-155026441_ADAM15_+	ADAM15_CCAGCCCGATGGCACTCGGG	ADAM15	-0.140495	0.40671	0.755382	0.427796	-0.327489	0.309926	0.739107	0.161589	0.484066
chr1:155026816-155026835_ADAM15_+	ADAM15_GAAGCTATACCCTGGAGCAG	ADAM15	-0.21414	-0.493446	-1.15728	0.133885	-0.40264	-0.0343891	-0.161273	-0.695644	-1.17562
chr1:155028277-155028296_ADAM15_+	ADAM15_GGTAACAGAGACCAAGACTG	ADAM15	-1.22839	-2.32691	-3.6585	-2.25595	-3.97683	-0.412169	-0.995437	-1.27704	-1.88014
chr1:155025214-155025233_ADAM15_-	ADAM15_TAATTGGGAGATCGTCCTGA	ADAM15	-0.588531	0.393728	0.110931	-0.381051	-0.23445	0.489469	0.472341	-0.169547	-0.460913
chr2:9645392-9645411_ADAM17_-	ADAM17_AGTTTGTGGGAACTCGAGGG	ADAM17	-1.05042	-0.329563	-1.5484	-0.000286593	-1.19547	0.486416	0.17999	0.579517	1.08987
chr2:9695687-9695706_ADAM17_+	ADAM17_CAGCACGAAAGGAACCACGC	ADAM17	-1.22938	0.464381	0.639935	0.141947	0.500403	0.887199	1.08396	0.557937	1.08239
chr2:9650199-9650218_ADAM17_-	ADAM17_GGAGCAGAACATGATCCGGA	ADAM17	-0.620719	0.124127	-1.54609	0.249311	-1.85363	0.161865	0.501143	0.827787	0.241215
chr2:9658252-9658271_ADAM17_-	ADAM17_TCTCCCAGAGCAAACAGCCA	ADAM17	-2.02875							-1.61542	-3.34862
chr8:39495174-39495193_ADAM18_+	ADAM18_AACGGGACTATCTCATCCTA	ADAM18	-1.05307	0.690422	0.216631	0.388572	-0.909189	0.442337	0.658245	0.199662	-0.028984
chr8:39442846-39442865_ADAM18_+	ADAM18_ATGACAGTGAAGTTTCAGAG	ADAM18	0.297204	1.13422	0.73315	0.956155	0.363763	0.229619	0.372719	0.643908	0.792091
chr8:39467001-39467020_ADAM18_+	ADAM18_CAGATGCATTGCCATTACCA	ADAM18	-0.394776	0.531818	0.716135	-0.266429	-0.767493	0.075105	0.205496	0.748302	1.17214
chr8:39442175-39442194_ADAM18_+	ADAM18_GGAAGACTGCAAGCCCACGA	ADAM18	-0.227707	0.496351	0.363965	0.507361	-0.242413	0.542449	0.719049	-0.202492	-0.458327
chr5:156936401-156936420_ADAM19_+	ADAM19_AACTTCACACATGTTCCCGT	ADAM19	-0.456534	-0.741419	-2.06149	-2.4055	-2.91061	0.093581	-0.0612685	0.117304	-0.225299
chr5:156946897-156946916_ADAM19_-	ADAM19_GCACTCCAAGCCCACCACCA	ADAM19	0.464968	0.353613	0.183784	-0.34403	-0.219249	0.291851	0.211297	0.495495	0.634841
chr5:156945848-156945867_ADAM19_-	ADAM19_GTATGTGGAGCTTTACCTCG	ADAM19	0.327599	-0.313676	-0.781422	0.719101	-0.199218	0.445201	0.103627	0.421957	0.253373
chr5:156957824-156957843_ADAM19_-	ADAM19_GTCACGCTCAGCACTTGCCG	ADAM19	-0.649767	-0.746805	-0.770091	-0.34295	-0.620965	-0.637585	-1.06001	-0.115544	-0.0963344
chr14:70991436-70991455_ADAM20_+	ADAM20_AGTGACCCTGATGTGCACCA	ADAM20	0.486193	1.18508	1.20238	0.256166	0.0224955	0.111235	-0.122012	0.510135	0.505439
chr14:70991163-70991182_ADAM20_+	ADAM20_GAAGGGCTGATCCTGGAGCA	ADAM20	-0.339066	1.15926	1.24582	0.603478	-0.0417464	-0.601793	-0.418197	0.364482	-0.0760199
chr14:70989865-70989884_ADAM20_-	ADAM20_TACCAAGAAATCAACACCCA	ADAM20	-0.134385	0.890032	0.811828	0.413651	-0.483327	0.625266	0.455133	0.19252	0.414685
chr14:70990669-70990688_ADAM20_-	ADAM20_TCAAATCCACTTCCTACCAG	ADAM20	-0.780517	0.31833	-0.148879	0.695339	1.51829	0.731343	0.511765	0.142537	-0.82019
chr14:70925701-70925720_ADAM21_-	ADAM21_AGTAGGCACTGTCACTACAG	ADAM21	-0.910628	0.135758	-0.762238	-0.155761	-0.554938	-0.31149	-0.539489	-0.417965	-0.978629
chr14:70925366-70925385_ADAM21_+	ADAM21_ATGAAGACCACCTTAAACCA	ADAM21	-0.457447	-0.681512	-1.06296	0.18995	-0.298589	-0.145467	-0.507169	-0.00826266	-0.364483
chr14:70925365-70925384_ADAM21_+	ADAM21_TATGAAGACCACCTTAAACC	ADAM21	-2.34988	0.0914003	-0.507079	-0.85605	-2.25772	0.376672	0.786315	-0.393646	-1.25607
chr14:70925954-70925973_ADAM21_+	ADAM21_TTGCAGCACACTCATATCAA	ADAM21	-0.344711	-0.121008	-0.915929	0.0499519	-0.105305	-0.388736	-0.876875	-0.14958	0.0425581
chr7:87564411-87564430_ADAM22_+	ADAM22_ACTGCGCCTCATCTACCGCT	ADAM22	-0.72671	-0.161818	-0.836505	0.159094	-0.772311	0.198847	0.40576	0.54999	0.478663
chr7:87607691-87607710_ADAM22_-	ADAM22_GAGAATGAATGACGTTCCAA	ADAM22	-0.0144436	-0.995003	-1.48149	-0.531669	-1.19813	-0.0640816	0.036745	-0.321718	-0.594375
chr7:87737506-87737525_ADAM22_+	ADAM22_TACTACCAGGGCCATATCCG	ADAM22	-0.677689	0.00761038	-0.0969798	0.835866	0.272233	0.0434922	-0.0130145	0.13077	0.259277
chr7:87563768-87563787_ADAM22_+	ADAM22_TGACGGCAGCACCATGCAGG	ADAM22	0.38973	-0.20079	-0.527419	-0.149834	-0.614279	0.198243	0.283915	-0.646211	-0.822996
chr2:207345996-207346015_ADAM23_-	ADAM23_AAGAATGAATTTGGAGCCGA	ADAM23	1.32258	0.519059	0.364907	0.516164	-0.462145	0.31169	0.192339	0.268672	0.462083
chr2:207308721-207308740_ADAM23_-	ADAM23_AAGGACGAGAAGCAGGCGGC	ADAM23	-0.203736	0.532084	0.535648	-0.231273	-0.222388	0.59434	0.661379	-0.0232732	-0.0808084
chr2:207406811-207406830_ADAM23_+	ADAM23_AGGCGTCAAAGACTCCAAGG	ADAM23	0.499774	0.5577	-0.030333	0.325506	-0.39747	0.185886	-0.0818309	0.673657	0.36777
chr2:207395651-207395670_ADAM23_+	ADAM23_TGGGAAACCACAGTACTCTA	ADAM23	0.188566	0.869859	0.727522	0.299159	-0.391044	0.619161	0.385109	0.512911	0.84864
chr8:24199143-24199162_ADAM28_+	ADAM28_GTGGGTCGGATAATTTGCCC	ADAM28	0.401666	-0.28934	-0.887552	-0.0432803	-0.601475	0.394642	0.365454	-0.210736	-0.258513
chr8:24188744-24188763_ADAM28_-	ADAM28_TAGGCAATGGAGCATTAAAG	ADAM28	-0.562398	0.702155	0.832185	0.529066	-0.237861	0.590533	0.620381	-0.056977	0.309622
chr8:24167720-24167739_ADAM28_-	ADAM28_TGTGGTGATCTCCTTTCCAG	ADAM28	-0.360186	-1.04839	-1.35144	-2.36653	-3.52581	-1.90445	-2.91515	-1.47263	-2.30906
chr8:24171009-24171028_ADAM28_+	ADAM28_TTATGACAGCACCTGTGGGA	ADAM28	0.796387	-0.126258	-0.256974	0.0974528	-0.824084	0.156569	0.198475	0.226558	0.197566
chr4:175896767-175896786_ADAM29_-	ADAM29_ACAGGAATCACCACATCCGG	ADAM29	-1.31611	-0.67596	-1.69616	-0.725515	-1.01526	0.289979	-0.0145426	-0.0374382	-0.251252
chr4:175898972-175898991_ADAM29_-	ADAM29_ACCCGAGGTTGACTCTGGGA	ADAM29	0.304245	-0.291621	-0.830894	0.188667	0.0362797	0.355341	-0.0163016	0.0272836	0.275537
chr4:175897494-175897513_ADAM29_+	ADAM29_AGTCGGAGAACATTACGCCC	ADAM29	-0.0795104	-0.340478	-0.674525	0.10839	-0.61072	-0.412386	-0.67612	0.0323128	-0.0761955
chr4:175899041-175899060_ADAM29_-	ADAM29_CTCTGGGAAGGCGTCAACTG	ADAM29	-0.314584	1.23403	1.36601	0.810754	0.329131	0.633963	0.624034	0.588682	0.898154
chr8:39694657-39694676_ADAM2_-	ADAM2_AAAGGAAGGAATTGAATCGC	ADAM2	-0.366173	0.112601	-0.125246	0.50789	0.0292231	-0.136916	-0.476317	0.43437	-0.0128295
chr8:39678627-39678646_ADAM2_+	ADAM2_AAGCCAACTGAAGACTCCAG	ADAM2	-0.150352	-1.55791	-1.54808	0.538947	0.0113926	-0.300507	-0.157352	0.11385	0.0302835
chr8:39624369-39624388_ADAM2_-	ADAM2_TGTACAGACACATTTGGCAA	ADAM2	0.112457	0.661202	0.068751	-0.0355789	-0.900587	0.205489	0.321983	0.267404	0.218963
chr8:39644506-39644525_ADAM2_-	ADAM2_TGTGATGCAAACTATGCAGG	ADAM2	-0.857733	0.162742	-0.174321	-0.330311	-0.799583	0.389681	0.235801	-0.235876	0.288402
chr1:120437946-120437965_ADAM30_+	ADAM30_ATGAGCAGACCAGGTAGCAG	ADAM30	-0.793693	0.395933	0.298837	0.180575	-0.325495	-0.590603	-0.823017	0.460742	0.429165
chr1:120437038-120437057_ADAM30_-	ADAM30_CCTGAGAAATGCAATACCCG	ADAM30	-0.289988	-0.363504	-0.867536	0.766308	0.359581	-0.604323	-0.468164	-0.574576	-1.63743
chr1:120436891-120436910_ADAM30_+	ADAM30_GACACAACCCAAATTGACGA	ADAM30	0.337371	0.292121	-0.0444487	-0.430047	-0.429466	-0.745689	-0.964989	-0.204178	0.0677461
chr1:120437762-120437781_ADAM30_+	ADAM30_TAAGCACATAACCTAGTCCT	ADAM30	-0.0323411	0.313967	-0.069514	0.373044	-0.622558	0.237498	-0.137145	0.0748098	0.370733
chr8:39068772-39068791_ADAM32_+	ADAM32_AAATCTCCGAAACCAGTCTG	ADAM32	-0.562163	1.18059	1.56843	0.487573	-0.611341	0.566734	0.764292	0.597458	0.431866
chr8:39008939-39008958_ADAM32_-	ADAM32_AATTCAACTGCAGATTCCAG	ADAM32	0.0203637	0.123604	0.0989209	-0.234233	-0.874534	0.508746	0.381862	0.288974	0.268546
chr8:38994216-38994235_ADAM32_+	ADAM32_ACACTGTGCACCTTAAACAA	ADAM32	0.459015	-0.379892	-0.786434	0.263835	-0.601731	0.138292	-0.320375	0.146326	0.0957904
chr8:39007365-39007384_ADAM32_+	ADAM32_TCAGCACGTGCTCTGGACTA	ADAM32	-0.0756749	0.231199	-0.157293	0.491169	-0.048247	0.527833	0.620087	0.56156	0.489593
chr20:3655246-3655265_ADAM33_-	ADAM33_AACCCACGAGATCTTTCGGA	ADAM33	-1.06052	-1.88358	-1.9587	-0.841299	-1.61392	0.227912	0.296747	-0.196611	-0.718347
chr20:3655717-3655736_ADAM33_-	ADAM33_GGATACATAGAAACCCACTA	ADAM33	-0.343739	-0.901015	-1.96572	0.374461	-0.823247	0.0438133	-0.143254	0.549737	0.442904
chr20:3655480-3655499_ADAM33_-	ADAM33_TAGGATCATTGCCACTACCA	ADAM33	-0.384358	-0.402961	-0.718234	0.393325	0.689331	0.470248	0.129843	-0.0154101	-0.116779
chr20:3660146-3660165_ADAM33_+	ADAM33_TCCAGGCTGACGGTGCGCCA	ADAM33	-0.420401	-1.86125	-2.04169	-0.0125336	-0.132869	0.260805	0.624069	-0.158497	-0.376377
chr8:24344731-24344750_ADAM7_+	ADAM7_ACAGAATGGCACATCAACTG	ADAM7	0.183952	-0.085836	-0.841904	0.353264	-0.106355	0.365687	0.0130445	0.614666	0.884769
chr8:24298664-24298683_ADAM7_-	ADAM7_CAAGACATACCTTTAACCTG	ADAM7	-0.604894	-0.00112382	-1.05357	0.520364	0.966756	0.321907	0.325115	0.177147	0.12708
chr8:24342814-24342833_ADAM7_+	ADAM7_GCAAGGAATTTCTTATCCAG	ADAM7	-0.288534	-0.642589	-1.08681	-0.585749	-1.03426	-0.719055	-0.666716	0.0897537	-0.960699
chr8:24300074-24300093_ADAM7_-	ADAM7_GTACCAGTATGTCATCATCA	ADAM7	1.27968	0.347831	0.0144511	0.705669	-0.0111908	0.772078	0.480026	0.693354	0.628487
chr10:135087462-135087481_ADAM8_-	ADAM8_GAGGTGACGGAGCAGCCTCG	ADAM8	0.00204525	-0.262322	-1.23216	-0.10405	-0.521459	0.381355	0.593294	0.0123597	0.274163
chr10:135088999-135089018_ADAM8_+	ADAM8_GCAGAGCTCGGCGGACTCGG	ADAM8	0.64405	-1.58167	-1.40494	-0.553063	-1.86677	-0.0143066	-0.460129	0.189718	0.350809
chr10:135087724-135087743_ADAM8_-	ADAM8_TCAGGGCCTGCACCCAGAGA	ADAM8	-0.954204	-2.62588	-4.28864	-1.94514	-2.71665	-0.529363	-0.688644	-1.12766	-1.18944
chr10:135087249-135087268_ADAM8_+	ADAM8_TCGTCCGCCACACCCACCTG	ADAM8	-0.402115	-1.21422	-1.69289	-0.750527	-1.22771	0.192409	0.0204936	-0.0696062	0.201683
chr8:38854618-38854637_ADAM9_-	ADAM9_ACAGCAACCACCGGACACGA	ADAM9	-0.545909	0.761721	0.388079	0.234391	0.126972	0.584001	1.07911	0.852877	0.853967
chr8:38884274-38884293_ADAM9_+	ADAM9_GATGGGAGAGATTGTTCCTG	ADAM9	-0.528965	-2.08493	-2.31066	-0.729957	-0.914095	-0.254297	0.125587	-0.0532525	0.0332427
chr8:38883371-38883390_ADAM9_+	ADAM9_TGTTCAAGGAGCCACGCAGG	ADAM9	-0.12134	-0.754035	-1.01247	0.321476	0.0364803	0.492822	0.575947	-0.148425	-0.019981
chr8:38874844-38874863_ADAM9_-	ADAM9_TTGGAAACTCCACATTTCAG	ADAM9	-1.86487	-0.926695	-1.63707	0.468541	0.104865	0.111683	0.523447	0.156735	0.19933
chr8:24251607-24251626_ADAMDEC1_+	ADAMDEC1_GAAACATTGTACTCACCCAG	ADAMDEC1	-0.326954	-0.236551	-1.88804	0.006239	-1.6558	-0.228732	-0.485153	0.846279	1.08115
chr8:24254883-24254902_ADAMDEC1_+	ADAMDEC1_GACCCAGCTAACCACACATG	ADAMDEC1	-0.661866	-0.782217	-1.38228	-1.79262	-2.46094	-0.0853705	-0.3108	-1.09053	-1.29062
chr8:24256533-24256552_ADAMDEC1_-	ADAMDEC1_TGAGAAGCTGAGCATGGTCG	ADAMDEC1	-0.355553	0.28618	-0.158968	0.553198	-0.19875	0.419705	0.587953	-0.253126	-0.412971
chr8:24242071-24242090_ADAMDEC1_-	ADAMDEC1_TGAGCCAAAGTACAGGCAGC	ADAMDEC1	0.156149	0.0569057	-0.0982731	0.51776	-0.34966	0.244405	0.174876	0.374196	0.356446
chr19:8665995-8666014_ADAMTS10_-	ADAMTS10_AAGGGCGGCCATGGTGGCTG	ADAMTS10	0.610428	0.261152	0.19255	-0.106215	-0.383485	-0.0846882	0.113257	0.143794	-0.324241
chr19:8661930-8661949_ADAMTS10_+	ADAMTS10_ATGGCCGCTGTGGTTCACGA	ADAMTS10	1.01463	0.820437	0.654895	0.543644	-0.0921621	0.795967	0.9759	0.188541	0.0755036
chr19:8668690-8668709_ADAMTS10_-	ADAMTS10_CAAGGGTTCTCGGAGCCCGG	ADAMTS10	0.176824	0.774791	0.521502	0.118606	-1.07909	0.0445098	-0.10213	-0.487617	-0.838357
chr19:8670101-8670120_ADAMTS10_+	ADAMTS10_GAAGAGGCGGGACTCGGCTG	ADAMTS10	-0.229657	0.618366	0.316937	0.353151	-0.925977	0.240072	0.0760484	0.77863	0.645176
chr5:33881270-33881289_ADAMTS12_-	ADAMTS12_AGTGGCACGGTTCTACAGCA	ADAMTS12	-0.248636	0.354848	0.28417	0.737522	-0.272796	0.939905	1.08465	0.287389	0.237996
chr5:33751520-33751539_ADAMTS12_-	ADAMTS12_GAAACCAAGGAGCCAACCTG	ADAMTS12	-0.0432279	-1.35238	-2.14127	-0.917477	-3.25077	-0.4958	-0.661915	0.267262	0.0159856
chr5:33891947-33891966_ADAMTS12_-	ADAMTS12_GAATCATGCCATGTGCCCAG	ADAMTS12	-0.469173	1.27323	1.43305	-0.0744465	-1.07703	0.38999	0.359378	0.153644	-0.225768
chr5:33684129-33684148_ADAMTS12_-
chr9:136288245-136288264_ADAMTS13_-	ADAMTS13_AAGTAAGAAGACACGGCCTG	ADAMTS13	-0.295502	0.279126	-0.321227	0.0952893	-0.693328	0.143295	0.264105	0.298892	0.609077
chr9:136291394-136291413_ADAMTS13_+	ADAMTS13_CTGGAGCTGCCTCATTACCG	ADAMTS13	-0.268099	0.11508	0.151102	0.0987275	-1.15467	-0.255134	-0.200757	0.493069	0.524276
chr9:136291114-136291133_ADAMTS13_+	ADAMTS13_GAGCCAGACCATCAACCCTG	ADAMTS13	0.145871	-0.764184	-1.38075	-0.331609	-1.08565	0.278139	0.444348	-0.00990451	-0.140576
chr9:136287606-136287625_ADAMTS13_+	ADAMTS13_GTGGCCGGAATCCTTGCCTG	ADAMTS13	0.069138	0.293781	0.0725802	-0.127984	-1.85002	-0.30853	-0.790878	0.147952	-0.40857
chr10:72462154-72462173_ADAMTS14_+	ADAMTS14_ACATGTGGTGTACCGCCGGG	ADAMTS14	0.192091	-0.375691	-0.944705	-0.181697	-0.582517	0.184032	0.161853	0.0225685	-0.425314
chr10:72468398-72468417_ADAMTS14_+	ADAMTS14_GCGACACAGAGCGGAAGCGG	ADAMTS14	-1.72947	-1.03403	-1.68278	-0.589453	-0.281282	0.473832	0.527853	-0.437485	-1.02232
chr10:72432598-72432617_ADAMTS14_-	ADAMTS14_GCGCAGAGCGCACAGTGCAA	ADAMTS14	-0.489732	0.25519	0.128383	-0.781769	-1.10907	-0.358021	-0.170912	0.481438	0.276372
chr10:72434658-72434677_ADAMTS14_+	ADAMTS14_GTTCCGGCAGCCCTTACGGC	ADAMTS14	-0.720156	-1.24308	-1.63113	-1.92884	-5.28555	-0.48544	-0.775124	-0.417733	-0.561195
chr11:130331415-130331434_ADAMTS15_-	ADAMTS15_ACCCACATCAGCCATGCCCA	ADAMTS15	0.695071	0.544856	0.542365	0.231367	-1.12521	0.262268	0.463821	0.269482	0.151174
chr11:130332007-130332026_ADAMTS15_+	ADAMTS15_CAATGTGAAAGTCTGTGAGG	ADAMTS15	0.215005	-1.05726	-1.26588	-0.235024	-1.12554	0.196319	0.205916	-0.128317	-0.300411
chr11:130332644-130332663_ADAMTS15_-	ADAMTS15_GAGGTTGTGTCTCTCCACGC	ADAMTS15	0.646493	-0.433062	-0.404836	-0.0749319	-0.481356	0.42264	0.162277	-0.00349435	-0.0301534
chr11:130319328-130319347_ADAMTS15_+	ADAMTS15_GCACACCTTCTCCAGCGCCG	ADAMTS15	0.409747	-1.29478	-3.09616	-0.0416956	-0.207479	0.163508	0.00403213	0.704909	0.415926
chr5:5146345-5146364_ADAMTS16_-	ADAMTS16_AAGGTGAAGAGACTCAACCT	ADAMTS16	0.404289	0.422359	0.421852	0.748236	-0.063062	0.376008	0.349768	0.338327	0.435293
chr5:5209326-5209345_ADAMTS16_+	ADAMTS16_GAAAGCCAAGCTCTGCATGC	ADAMTS16	0.160208	0.402178	-0.294827	0.871836	0.0866543	-0.156941	-0.261676	0.35852	0.360834
chr5:5186271-5186290_ADAMTS16_+	ADAMTS16_GAACGTGGAGACCTTGGTGG	ADAMTS16	0.216203	-1.48044	-2.34135	-0.837653	-2.11554	-0.918889	-1.18162	-1.09568	-1.13687
chr5:5182369-5182388_ADAMTS16_-	ADAMTS16_TTTGTGGCAGTCCCAGGCGA	ADAMTS16	-0.0750228	-0.555136	-0.686992	-0.251048	-0.603031	-0.0911717	-0.205046	-0.327997	-0.495552
chr15:100881412-100881431_ADAMTS17_+	ADAMTS17_AAGGTACAGGTCGCGCCCGA	ADAMTS17	0.0297522	1.32304	1.52696	0.478316	0.171415	0.579522	0.720531	0.232798	-0.0416591
chr15:100821523-100821542_ADAMTS17_-	ADAMTS17_GCTCACCAGCGAGCACACGG	ADAMTS17	0.364725	0.556216	0.168974	0.395787	-0.169091	0.731193	0.757547	-0.28899	-0.125934
chr15:100801732-100801751_ADAMTS17_-	ADAMTS17_GGCAATAACCAGGTTCCCGG	ADAMTS17	-2.02943	-0.761538	-0.963253	-2.73598	-4.71699	-0.139664	-0.557318	0.158103	-0.331459
chr15:100739568-100739587_ADAMTS17_-	ADAMTS17_TGTGTGCTTGCCGAAGACAA	ADAMTS17	-0.41002	0.218886	-0.209881	-0.151215	-0.851615	-0.0547155	0.123369	-0.0310599	0.104283
chr16:77468560-77468579_ADAMTS18_+	ADAMTS18_GAAGGCACACGCGAGCAGGA	ADAMTS18	-0.0427991	0.0147379	0.0653759	0.090653	-0.62448	-0.0788804	-0.175271	0.129548	-0.296885
chr16:77401443-77401462_ADAMTS18_+	ADAMTS18_GATAATTCCGGCCAGAGCCG	ADAMTS18	-0.899385	-0.361212	-0.809247	1.31631	0.422017	0.166545	0.231109	0.0062189	0.451851
chr16:77468343-77468362_ADAMTS18_+	ADAMTS18_GCTGTCACTGGCTAAGGCCG	ADAMTS18	0.610467	0.644752	0.449096	-0.240054	-0.91888	0.333823	-0.0654007	0.371226	0.240457
chr16:77465272-77465291_ADAMTS18_-	ADAMTS18_TTCAGAGACTCAGAAACCCG	ADAMTS18	0.4192	0.515806	0.596022	0.778569	0.378519	0.376271	-0.317446	0.38861	0.497449
chr5:128864308-128864327_ADAMTS19_+	ADAMTS19_AGAGATGTCAACAAACTGGG	ADAMTS19	-0.242542	-0.747352	-2.15905	0.453407	0.122259	-0.0683195	-0.606158	0.450196	0.430659
chr5:128844902-128844921_ADAMTS19_+	ADAMTS19_GCTCTTCACAGTCATTACTG	ADAMTS19	-0.699034	0.0806324	0.0457558	-0.0454638	-1.2215	0.06103	-0.595694	-0.283772	-0.254093
chr5:128797411-128797430_ADAMTS19_-	ADAMTS19_TGAAAGAAGCCAGCGAGCCA	ADAMTS19	-0.484127	-0.0490605	-0.359125	0.588978	0.261081	-0.26057	0.0960261	0.311803	0.50652
chr5:128861971-128861990_ADAMTS19_+	ADAMTS19_TTGCAGATAAAGGAAGACCT	ADAMTS19	-0.537429	-0.92064	-1.11071	0.164441	-0.627115	-0.456436	-0.164221	-0.133321	-0.452125
chr21:28217255-28217274_ADAMTS1_-	ADAMTS1_AATGCAGCGAGCTGTGCCCG	ADAMTS1	0.0854326	-0.308842	-0.623754	-0.546545	-2.39653	-0.32581	0.105152	0.117934	0.038367
chr21:28214894-28214913_ADAMTS1_+	ADAMTS1_AATGCTTTAGACCACTGCCG	ADAMTS1	-0.23441	-0.870577	-1.78237	-0.646609	-0.736431	0.107794	0.317712	0.303836	0.335474
chr21:28213349-28213368_ADAMTS1_+	ADAMTS1_TAGGCACTGCAAGGAGACCA	ADAMTS1	-0.466089	-0.557335	-1.14007	-0.44245	-1.35176	-0.443548	-1.02862	0.0333693	-0.599045
chr21:28212678-28212697_ADAMTS1_-	ADAMTS1_TCAAACCAAACACTTCCCGT	ADAMTS1	-0.633652	0.296277	0.350326	-0.250208	-0.727574	0.441051	0.673145	0.12603	-0.149486
chr12:43847767-43847786_ADAMTS20_+	ADAMTS20_CAAGAACTGTAAGGTTCCCA	ADAMTS20	-0.732225	-1.39894	-2.01438	0.427785	-0.113885	-0.191608	-0.154352	-0.633747	0.000244524
chr12:43945692-43945711_ADAMTS20_+	ADAMTS20_GAGCAGCCCAGTCAGCCACT	ADAMTS20	0.677609	0.921668	0.59789	0.135746	-0.758102	0.673586	0.504604	0.642889	0.690738
chr12:43886336-43886355_ADAMTS20_+	ADAMTS20_GGGAAGGGTGAACATCATCA	ADAMTS20	-0.62032	0.24508	-0.352458	0.689772	0.178477	0.613029	0.51108	0.506167	0.7117
chr12:43944849-43944868_ADAMTS20_-	ADAMTS20_TCTGGCCGCCGGCTACACCG	ADAMTS20	-0.477402	0.0420975	-0.847974	0.236551	-0.615318	0.311269	0.322335	0.0287532	-0.155121
chr5:178634640-178634659_ADAMTS2_-	ADAMTS2_ACGCCAACAGCTCGAGGCGG	ADAMTS2	-0.208166	0.120185	-0.206623	-0.227857	-0.92621	0.567345	0.879051	-0.413339	-0.751028
chr5:178772316-178772335_ADAMTS2_-	ADAMTS2_GCTGCCATGGATCCGCCGGC	ADAMTS2	-0.377145	0.927888	1.10799	0.0738276	-1.6516	-0.445686	-0.211859	-0.586877	-0.278587
chr5:178770775-178770794_ADAMTS2_-	ADAMTS2_GTGGCGCTCAGCAACTGCGA	ADAMTS2	0.735255	-1.09448	-2.23253	0.407117	0.63604	-0.210101	-0.247045	-0.49412	-0.221287
chr5:178585805-178585824_ADAMTS2_+	ADAMTS2_TCTGCTGGAGGTAGGCCCAG	ADAMTS2	-0.865275	-2.47129	-2.93277	-3.33591	-4.28111	-2.07285	-2.54577	-2.55902	-3.09266
chr4:73185080-73185099_ADAMTS3_+	ADAMTS3_ATCGGGACCAGTGGTAACGA	ADAMTS3	-0.942405	0.92156	0.865889	0.620716	0.164345	0.167961	0.0400124	0.751395	0.651127
chr4:73188733-73188752_ADAMTS3_-	ADAMTS3_GATAATGCTGGGATATGCAA	ADAMTS3	-1.31881	-0.777887	-1.57721	0.244005	-1.78421	-0.0125045	0.292868	0.0602886	-0.675282
chr4:73414256-73414275_ADAMTS3_+	ADAMTS3_TAAGCACAGTTAGTCTGCAA	ADAMTS3	0.0977424	-0.00661074	-0.249471	-0.0396067	0.315852	0.604607	1.22494	0.410606	0.534769
chr4:73185629-73185648_ADAMTS3_+	ADAMTS3_TTCAGGGTACAACTTCTCAC	ADAMTS3	-0.068248	0.777757	0.0285137	-0.265136	-0.621701	0.640599	0.419871	0.295437	0.216061
chr1:161168231-161168250_ADAMTS4_+	ADAMTS4_ACACGATCTCCTCCTCCCGG	ADAMTS4	-1.33283	-1.78166	-1.0877	-0.686137	-1.69568	-0.895595	-0.849273	-1.32547	-1.74867
chr1:161165319-161165338_ADAMTS4_+	ADAMTS4_ATCCACATGAGCCATCACAG	ADAMTS4	-0.89131	-0.357876	-1.5355	0.338105	-0.168507	0.391161	0.573771	0.47872	0.411326
chr1:161163896-161163915_ADAMTS4_+	ADAMTS4_ATGGCGTGAGTCGGGCCCGA	ADAMTS4	0.183599	-0.419272	-0.642842	-0.461243	-1.49886	0.0453879	0.17301	-0.563781	-0.39752
chr1:161165992-161166011_ADAMTS4_+	ADAMTS4_GAGCCCATCATCCTCCACAA	ADAMTS4	-0.373486	0.114052	-0.259998	0.273031	-0.250395	0.126819	-0.0332404	-0.0276783	0.311643
chr21:28315701-28315720_ADAMTS5_-	ADAMTS5_GAATTCCTGGATGATGGCCA	ADAMTS5	0.643457	1.44512	1.62836	0.768323	-0.112138	0.082599	0.134369	0.221171	0.120271
chr21:28338314-28338333_ADAMTS5_+	ADAMTS5_GATAGAAGCAGTGGCTCCGG	ADAMTS5	-1.91509	-1.99265	-2.86553	-1.82623	-3.87815	0.144275	-0.107997	-0.048466	-0.726927
chr21:28306974-28306993_ADAMTS5_+	ADAMTS5_TGTCAGGTTGCACTGCTGGG	ADAMTS5	-0.656293	0.268096	-0.125053	0.65869	0.620935	0.561503	0.601918	0.458902	0.129619
chr21:28327096-28327115_ADAMTS5_-	ADAMTS5_TGTGCTGTGATTGAAGACGA	ADAMTS5	-0.597062	0.136338	-0.28704	-0.061876	-1.62697	0.13858	0.260014	0.669242	0.808678
chr15:79103555-79103574_ADAMTS7_-	ADAMTS7_CCGGTTCCTGCCATGCCCGG	ADAMTS7	-3.10808	-1.3789	-1.53764	-0.191685	-2.04528	-1.37115	-1.02232	-0.0208417	-0.721315
chr15:79092710-79092729_ADAMTS7_+	ADAMTS7_TGAAGCGCAGCTCGCGCCCG	ADAMTS7	0.73625	0.146628	-0.158624	0.581748	2.22549	0.0734044	0.205732	0.0482343	0.0813052
chr15:79082046-79082065_ADAMTS7_+	ADAMTS7_TGGGCTACAGTGAAGGCCAG	ADAMTS7	-1.53077	-0.742773	-1.7617	-0.0582643	-1.32106	-0.0178894	-0.746315	0.306421	0.318678
chr15:79089047-79089066_ADAMTS7_+	ADAMTS7_TGGTGTAGACGCCTCAGCCG	ADAMTS7	-1.92912	0.493359	0.671728	0.0993342	-0.0699912	0.203087	0.24524	0.081305	-0.344752
chr11:130297984-130298003_ADAMTS8_+	ADAMTS8_CAGCACGAAGCCCTTGCCGA	ADAMTS8	0.354884	-0.657113	-1.00725	-0.00446162	-0.830843	0.147625	0.113927	-0.0536659	0.0403305
chr11:130286148-130286167_ADAMTS8_-	ADAMTS8_CATGGGCAAGCACCACGTGA	ADAMTS8	0.704404	-0.418938	-1.21284	-0.3747	-0.982023	0.352299	0.186979	-0.351029	-0.0934141
chr11:130288971-130288990_ADAMTS8_-	ADAMTS8_CCACCCAGAGCACTACGACA	ADAMTS8	0.292924	1.32158	2.10883	0.466936	0.137609	0.301873	-0.167492	0.186247	0.384861
chr11:130284573-130284592_ADAMTS8_+	ADAMTS8_GGCGCAGACGTCCTGAGCAG	ADAMTS8	0.675474	0.141392	-0.0857302	-0.0992242	-1.02261	0.839902	0.911498	-0.111999	-0.127666
chr3:64672427-64672446_ADAMTS9_+	ADAMTS9_AAATAGAAACTGCTGGCCGA	ADAMTS9	-0.0289081	0.322958	0.274742	-0.0373872	-0.526601	0.135935	0.0132444	0.388445	-0.18776
chr3:64666860-64666879_ADAMTS9_+	ADAMTS9_AAGCAAGAAGCAAATACCTG	ADAMTS9	-0.190528	1.02898	0.977516	-0.704286	-1.86198	0.537235	0.388247	0.10354	-0.365237
chr3:64644371-64644390_ADAMTS9_-	ADAMTS9_GACGTAGCAGCATTAAACAG	ADAMTS9	-0.066011	0.0480835	-0.278087	-0.126355	0.111139	0.809503	0.706022	0.27222	0.0354462
chr3:64673226-64673245_ADAMTS9_-	ADAMTS9_GCAAGGACAGGCTGCACCCG	ADAMTS9	-1.15665	0.0671725	-0.0997676	-0.577822	-1.994	-0.0748561	0.328308	-0.118576	-0.560151
chr9:18622271-18622290_ADAMTSL1_+	ADAMTSL1_ACCGTCAAGGAAGATAACTG	ADAMTSL1	-0.412789	0.00679556	-0.234424	-0.536804	-1.68544	0.343471	0.364919	0.228821	0.368229
chr9:18504832-18504851_ADAMTSL1_+	ADAMTSL1_CAGGACCGCACGCTCCGAGG	ADAMTSL1	-0.555626	0.0742275	-0.606366	0.287313	0.946852	0.114414	0.14526	-0.390709	-0.33643
chr9:18474245-18474264_ADAMTSL1_-	ADAMTSL1_GTGTGCCAGGAGTTGCCCGA	ADAMTSL1	0.108787	0.0285964	0.196693	0.442851	-0.328505	0.00382194	-0.176117	-0.194514	0.000485894
chr9:18574180-18574199_ADAMTSL1_-	ADAMTSL1_TAGGTGCTAGTTCAACAACC	ADAMTSL1	0.225952	0.558804	0.583327	0.649786	-0.774881	0.28546	0.151922	0.820742	0.590402
chr9:136402539-136402558_ADAMTSL2_+	ADAMTSL2_ACATCCAATAGCCTGGAGGG	ADAMTSL2	-0.620518	-0.124052	-1.51025	0.51297	0.51449	0.111255	0.060503	0.577656	0.410531
chr9:136401842-136401861_ADAMTSL2_+	ADAMTSL2_GCAGATGGCAATGTTCCTGC	ADAMTSL2	-0.643844	0.652936	-0.140919	0.105022	-1.37798	-0.099399	-0.374012	0.128243	0.057996
chr9:136405801-136405820_ADAMTSL2_-	ADAMTSL2_GCAGGATGTGCCGTCGCGGG	ADAMTSL2	-0.384076	0.170557	0.163205	0.224414	-0.684323	-0.474926	-0.124539	-0.273836	-0.34745
chr9:136404904-136404923_ADAMTSL2_+	ADAMTSL2_GGACGGGAGGAGCTTCCGCG	ADAMTSL2	0.17416	0.612819	0.0654651	0.788004	-0.0105372	-0.0846146	0.102492	0.422356	0.403855
chr15:84373176-84373195_ADAMTSL3_-	ADAMTSL3_GAGAAAGTGCAAACTCGGGA	ADAMTSL3	-0.882573	0.620925	0.16032	-0.0702713	-0.532574	-0.386731	-0.353003	-0.0246022	-0.114085
chr15:84442363-84442382_ADAMTSL3_+	ADAMTSL3_GAGGAGCATCATATTCTCTG	ADAMTSL3	0.256701	-0.135369	0.326281	0.617606	-0.31747	0.281988	-0.0177543	0.481475	0.566331
chr15:84488656-84488675_ADAMTSL3_-	ADAMTSL3_GCAGCAGGATCATTATATCG	ADAMTSL3	-0.260421	0.745523	0.765209	0.23062	-0.454507	0.109068	0.0626193	0.127274	-0.394336
chr15:84324534-84324553_ADAMTSL3_-	ADAMTSL3_TCCCTATCAGCACCCACCAG	ADAMTSL3	-1.91084	-0.0577299	-0.0500328	-0.10058	-1.38384	0.371517	-0.0612105	-0.0134161	-0.0792369
chr1:150533701-150533720_ADAMTSL4-AS1_-	ADAMTSL4-AS1_AAGCCAACTGCCCTTCGCTC	ADAMTSL4-AS1	-2.44869	0.601617	0.644687	-0.626094	0.0127939	0.317721	0.288105	-0.27616	-0.402592
chr1:150533611-150533630_ADAMTSL4-AS1_+	ADAMTSL4-AS1_AAGGAAGGGCTGCGCGGCCG	ADAMTSL4-AS1	0.636853	-0.545334	-1.04387	-0.630415	-0.596201	0.265718	0.315789	-0.0185502	0.134582
chr1:150533673-150533692_ADAMTSL4-AS1_+	ADAMTSL4-AS1_GGGTATCTGCGCCTTTCCGC	ADAMTSL4-AS1	-0.130883	-1.2471	-1.93299	-0.744298	-1.51853	-0.081139	0.408208	-0.985872	-0.845894
chr1:150533781-150533800_ADAMTSL4-AS1_+	ADAMTSL4-AS1_GTACGCATATCCCTACGCTC	ADAMTSL4-AS1	-1.22489	-1.02225	-1.6353	-0.794768	-2.05386	0.297727	0.588624	-0.843894	-0.814965
chr1:150526273-150526292_ADAMTSL4_-	ADAMTSL4_GAAGAAGCCACCTTCTCCTA	ADAMTSL4	-1.09013	0.405194	-0.481375	-0.326709	-1.38166	-0.250299	-0.50909	-0.443884	-0.552854
chr1:150525052-150525071_ADAMTSL4_-	ADAMTSL4_GATCCAAGCAGAGCTGAGGG	ADAMTSL4	-1.01327	-0.376287	-1.08796	-1.24399	-3.58194	-0.470448	-1.05498	0.0597117	-0.00834595
chr1:150527945-150527964_ADAMTSL4_-	ADAMTSL4_GGACATAGAAGCGGAAGCCA	ADAMTSL4	-1.43023	-0.120093	-0.826325	-0.806017	-1.25418	-0.114338	-0.0840153	-0.0584563	-0.39459
chr1:150525700-150525719_ADAMTSL4_+	ADAMTSL4_GGAGACCCAGGAGATTCGAG	ADAMTSL4	-0.964097	-0.58025	-0.998423	-0.00434117	-0.763874	0.0901555	-0.454927	-0.814618	-1.12754
chr19:1508429-1508448_ADAMTSL5_+	ADAMTSL5_GACGAGTCCTTACAAGGCAG	ADAMTSL5	-1.0063	-2.72582	-4.0455	0.135572	-0.671762	0.690583	0.246582	-0.55092	-0.731616
chr19:1510168-1510187_ADAMTSL5_-	ADAMTSL5_GCACCCAGAAGACCTACCAG	ADAMTSL5	-0.773753	0.459124	0.583142	-0.588993	-1.08694	0.835737	0.883746	0.0684141	0.163166
chr19:1510691-1510710_ADAMTSL5_+	ADAMTSL5_GCGGGTCCAGGACACCCACG	ADAMTSL5	0.641479	-0.437924	-1.73801	-0.26499	-1.62577	0.622494	0.539047	-0.660373	-1.3954
chr19:1510363-1510382_ADAMTSL5_+	ADAMTSL5_TTACTGGCAACTGGCAGAGG	ADAMTSL5	-0.628254	-1.1426	-2.60067	-1.99449	-3.01263	0.519117	-0.114364	-0.370822	-0.483944
chr7:943871-943890_ADAP1_+	ADAP1_CAGGTGCTCGATCTTCATCA	ADAP1	-0.63525	-1.08963	-1.97519	0.0762784	-0.410744	-1.0822	-1.50352	-0.818951	-1.42622
chr7:939771-939790_ADAP1_-	ADAP1_GCTCTCCAGGAACTACCTGA	ADAP1	0.0159285	0.141095	-0.99624	0.170726	-0.0954289	-0.169782	-0.555096	-1.11799	-3.11644
chr7:966248-966267_ADAP1_+	ADAP1_TCTCGCGGCGTCGTTCCCGT	ADAP1	-0.693494	-3.23691	-3.80806	-1.56144	-3.53442	-2.22151	-3.00771	-3.35768	-3.79734
chr7:944728-944747_ADAP1_-	ADAP1_TTTGTGCTGACAGAACGAGA	ADAP1	-2.88355	-2.57705	-4.1841	-1.03626	-3.02962	-1.94014	-1.89326	-1.60393	-1.55574
chr17:29249034-29249053_ADAP2_-	ADAP2_GTTGCGCTCGCGATCGCCCA	ADAP2	-1.08503	-0.0215278	-0.488759	0.325357	0.791132	-0.208756	-0.466827	-0.930804	-0.874236
chr17:29253921-29253940_ADAP2_-	ADAP2_TCACAGGCAGTCGTTGGCCT	ADAP2	0.262727	0.133095	-0.782604	0.175236	-0.52168	0.904479	0.842335	0.215561	0.320859
chr17:29250019-29250038_ADAP2_-	ADAP2_TGATGTCAGGGAAGTTACGG	ADAP2	-1.69068	-0.306159	-0.637703	0.0536804	-0.877735	0.0753077	0.155009	0.196349	-0.012368
chr17:29258927-29258946_ADAP2_+	ADAP2_TTCGAGCTAAGTATGAGAGA	ADAP2	-0.59957	-0.150951	-1.25119	0.414824	-0.33744	-0.213407	-0.617628	0.227388	0.531466
chr21:46595725-46595744_ADARB1_+	ADARB1_GAGGGCTCTCAGCTCTCCAA	ADARB1	0.530643	0.85324	0.373548	1.36394	0.55417	0.491721	0.605131	0.722302	0.758708
chr21:46624577-46624596_ADARB1_-	ADARB1_GATCCGCTGGTACATGGCCC	ADARB1	0.674291	0.139578	0.20806	0.580765	-0.295799	0.883525	1.03081	0.189048	0.361762
chr21:46604862-46604881_ADARB1_+	ADARB1_GTAAAGCAAGAGGACAGCTA	ADARB1	-0.0203333	0.69342	0.414498	0.540414	-0.636385	0.240929	0.236634	0.521678	0.636138
chr21:46603303-46603322_ADARB1_+	ADARB1_TCTTTCAGAAATCAGAGCGA	ADARB1	0.176878	-0.637958	-0.95377	-0.888118	-2.07232	0.0928722	0.0259531	0.347844	0.0371579
chr10:1405756-1405775_ADARB2_-	ADARB2_GAAGGCCAAGATGCGCGCGG	ADARB2	0.0549417	0.421529	0.728347	-0.0217477	-0.62416	-0.303179	-0.416627	-0.364951	-0.46888
chr10:1779309-1779328_ADARB2_-	ADARB2_GGAGCGGCAGAGGGTCTGGA	ADARB2	0.179318	0.805918	0.550901	0.194156	0.260349	0.524872	0.542917	0.504903	0.480695
chr10:1313219-1313238_ADARB2_-	ADARB2_GGTCACACAGAAGTTCCGCG	ADARB2	1.02007	0.0751842	-0.0208685	0.612975	0.518871	-0.00317758	-0.345002	0.136074	0.0606577
chr10:1421287-1421306_ADARB2_-	ADARB2_TCCTGGCATCACAAACACGG	ADARB2	0.561938	0.159218	-0.406051	0.0855861	-1.03232	-0.130735	-0.160999	0.411568	-0.0598407
chr1:154574318-154574337_ADAR_-	ADAR_AGACCAGACAGTCATAGCCA	ADAR	0.18004	-0.0223929	-1.06758	-0.224048	-1.76374	0.187987	0.220462	-0.255654	-0.459794
chr1:154570937-154570956_ADAR_-	ADAR_GCTAGAGGAAGCCAAAGCCA	ADAR	0.368494	-0.701107	-2.0772	-0.255965	-2.43006	0.341084	0.509833	0.00328532	-0.0180249
chr1:154569596-154569615_ADAR_+	ADAR_TACCTGGTTATCAGAAGCCA	ADAR	-0.327805	0.184467	0.25595	-0.494442	-1.47838	-0.315414	-0.456956	-0.164579	-0.305999
chr1:154580474-154580493_ADAR_-	ADAR_TCGCGGGCGCAATGAATCCG	ADAR	-0.399694	0.206892	-1.06671	0.412336	-0.507717	0.206263	0.255958	-0.0214314	0.153535
chr16:75651119-75651138_ADAT1_+	ADAT1_GATGCTATCCTCTTTCAGGG	ADAT1	0.147983	-0.977324	-1.99341	-1.88534	-3.31236	-0.657042	-0.941652	-0.411915	-0.581338
chr16:75646269-75646288_ADAT1_-	ADAT1_GTAGTGACAAGATGGCCCGA	ADAT1	-0.12696	0.0709799	0.120973	-0.182499	-1.41586	0.286241	0.0484998	0.0574906	0.142042
chr16:75652486-75652505_ADAT1_-	ADAT1_TAGCCAGAAGGAGTTTCCAA	ADAT1	-0.821287	-0.847568	-1.40877	0.444145	0.471423	-0.0189913	-0.0317455	0.241718	0.424794
chr16:75654668-75654687_ADAT1_+	ADAT1_TAGCTGAGCAATCTCATCCG	ADAT1	-0.712526	0.884438	0.699004	0.027057	-0.853626	0.439078	0.284016	0.434164	0.474638
chr6:143755071-143755090_ADAT2_+
chr6:143771786-143771805_ADAT2_-	ADAT2_GTGGCTGGGTATGGAGGCGA	ADAT2	-0.0477989	-0.52518	-1.72759	-0.332733	-2.07679	0.308393	0.608681	0.392659	0.561553
chr6:143759779-143759798_ADAT2_+	ADAT2_TAGACCATAAGACAGCCAAC	ADAT2	-0.816151	-3.34118	-6.62208	-2.54509	-6.80436	-1.01823	-4.79859	-0.576848	-1.1767
chr6:143753721-143753740_ADAT2_+	ADAT2_TGACAGCCATATACAACCAG	ADAT2	-1.2798	-5.47392	-7.01107	-4.78181	-8.59944	-4.26532	-6.02389	-3.31002	-3.32287
chr19:1912358-1912377_ADAT3_-	ADAT3_AAAGCAGCATCTCCAGGGCG	ADAT3	-0.123626	0.441382	0.0306815	-0.278384	-2.00463	0.129626	0.0958514	0.477534	0.5839
chr19:1913044-1913063_ADAT3_-	ADAT3_GATGCGGAAGCGGGTGCCCA	ADAT3	-3.22111	-3.30102	-3.76298	-4.16195	-3.92986	-2.15365	-2.67731	-3.62947	-4.41018
chr19:1912723-1912742_ADAT3_-	ADAT3_GCAGCTGCAGTCGTGGCCGG	ADAT3	-1.77074	-3.79496	-4.92369	-1.3248	-3.01806	-2.89939	-3.45895	-2.20899	-3.78403
chr19:1912573-1912592_ADAT3_-	ADAT3_GGAGAAGAGCCGCCCAGCCA	ADAT3	-1.92937	-2.35261	-3.72746	-1.49804	-2.31542	-1.32213	-1.40629	-1.131	-1.3454
chr20:43255164-43255183_ADA_-	ADA_AGAGGGCGTGGTGTATGTGG	ADA	-0.369031	-1.58265	-1.69089	-2.11701	-2.67174	-0.548229	-0.907392	-0.957026	-1.18066
chr20:43280228-43280247_ADA_+	ADA_GAAGGCGGGCGTCTGGGCCA	ADA	-0.801347	-0.205762	0.0393301	-0.526612	-0.927515	0.0197514	-0.227178	-0.37341	-0.593238
chr20:43257752-43257771_ADA_-	ADA_GCTGCTGAACGTCATTGGCA	ADA	-0.126507	-0.555713	-1.5169	-0.536401	-1.38242	-0.291237	-0.538718	0.571252	0.536555
chr20:43254217-43254236_ADA_+	ADA_GTGGCGCATGCAGCACAGGA	ADA	-0.451944	0.599285	-0.176379	0.508373	-0.0168468	0.619432	0.686552	0.421195	0.34771
chr14:78285377-78285396_ADCK1_-	ADCK1_ACTGTAGAAGTAGATGCCAG	ADCK1	-0.422385	-0.281495	-1.61741	0.0934346	-0.517689	0.314433	0.188612	0.373863	0.126195
chr14:78374187-78374206_ADCK1_-	ADCK1_CATCCACAAACTCCATCAGG	ADCK1	0.341372	0.318968	1.02261	-0.636075	-0.980646	0.143597	0.122717	-0.0444428	0.0493422
chr14:78353553-78353572_ADCK1_+	ADCK1_GGTGCGGGCTCAGAGCTCGA	ADCK1	-0.567888	0.761858	0.537504	0.355401	-0.163822	0.812272	0.902916	0.353411	0.809051
chr14:78325505-78325524_ADCK1_+	ADCK1_TCTGGACTACCTGTTGCCAG	ADCK1	0.0182837	1.38737	1.70073	0.629966	0.528938	0.109873	0.188438	0.335081	-0.116077
chr7:140373232-140373251_ADCK2_-	ADCK2_AGCAGAGCCTGGCATCGCGA	ADCK2	-1.83681	-0.581936	-0.809092	-0.506984	-1.59223	-0.456071	-1.25578	0.233914	-0.627085
chr7:140390559-140390578_ADCK2_-	ADCK2_GAAGGCTGGACACATGAAGC	ADCK2	-0.158222	1.13764	1.69065	0.385453	-0.871456	0.152166	0.457485	0.584111	0.372719
chr7:140374422-140374441_ADCK2_-	ADCK2_GCACCTGAGCGAGCAGGCCA	ADCK2	-0.587113	-0.574948	-1.108	-0.537573	-0.759349	-0.508426	-0.514826	0.209818	0.105047
chr7:140386808-140386827_ADCK2_+	ADCK2_GTCCATGCAGACCTTCACCC	ADCK2	0.608302	-0.646159	-1.00108	-0.969747	-3.08821	-0.279691	-0.79139	0.194884	0.538663
chr1:227149098-227149117_ADCK3_+	ADCK3_ATTGGGAGACACCATCATGG	ADCK3	0.0411508	0.39881	0.216385	-0.621276	-1.38319	-0.540519	-0.677276	0.409363	0.245494
chr1:227153090-227153109_ADCK3_+	ADCK3_GAACAAGCAGCACAAACAGA	ADCK3	-0.591074	0.297342	-0.0577446	-0.278299	-2.91765	0.185014	0.51374	0.434843	0.838031
chr1:227165221-227165240_ADCK3_-	ADCK3_GAAGGGCCCGGCTCACCTGA	ADCK3	-0.2947	0.412613	0.00920833	-0.28604	-0.676157	-0.735212	-0.228915	-0.744389	-0.642624
chr1:227153417-227153436_ADCK3_+	ADCK3_GGCCGGCTGGCCAACTTCGG	ADCK3	-0.344074	-0.955475	-1.57619	-0.837621	-2.64499	-0.054124	0.607931	-0.149405	-0.0859386
chr19:41220423-41220442_ADCK4_+	ADCK4_CCTAGCCTCTTACCCAGCGG	ADCK4	-0.619002	0.556489	-0.289009	0.226433	-0.162232	0.346597	0.235763	0.196418	-0.0390582
chr19:41215981-41216000_ADCK4_-	ADCK4_GCTAAGAAGTCCATGCCAGG	ADCK4	-0.419172	0.0982519	0.0386536	0.542683	0.179311	-0.0215018	0.113231	0.320409	0.738379
chr19:41219982-41220001_ADCK4_+	ADCK4_GGCCAAGCGGCTGATGCGGG	ADCK4	0.113416	-1.04147	-1.8124	0.31229	-0.845596	-0.626	-0.667627	-0.466749	-0.914335
chr19:41220277-41220296_ADCK4_+	ADCK4_TGGGCCCAAGAACCTCCACA	ADCK4	-0.684084	0.0846242	-0.774629	0.497419	-1.14225	0.0392731	0.122848	0.64061	0.621278
chr8:145608306-145608325_ADCK5_+	ADCK5_GAGGAAGGTGCTCTCCACCG	ADCK5	-1.57175	0.212826	-0.318858	-0.0638539	-0.616422	-0.4225	-0.420199	-0.799023	-0.876769
chr8:145616224-145616243_ADCK5_+	ADCK5_GAGGACAGGGCCCTCAAGCG	ADCK5	0.0976131	0.565977	-0.544612	0.282883	0.0302164	0.00214558	-0.0957541	0.0255197	-0.469906
chr8:145615900-145615919_ADCK5_-	ADCK5_GGTGCACCACCAGTAGTCCA	ADCK5	0.233598	0.358575	0.22412	-0.014808	0.440913	-0.203285	-0.0834245	0.220214	0.0738854
chr8:145603137-145603156_ADCK5_-
chr1:167849355-167849374_ADCY10_-	ADCY10_ACTGTGAGACACGAGTACAC	ADCY10	0.0347803	-0.161356	-0.767708	0.814009	0.418125	0.447643	0.416378	-0.108119	-0.682602
chr1:167873181-167873200_ADCY10_-	ADCY10_AGTGCCATGTACATGGACAG	ADCY10	-2.13898	0.91705	0.794998	-0.676081	-2.65449	0.297496	0.0535591	0.493287	0.408196
chr1:167830229-167830248_ADCY10_+	ADCY10_ATTGGCCATGAACATCTGGA	ADCY10	0.240065	0.588671	0.603725	0.633571	0.237776	-0.200938	0.0108284	0.180161	0.110133
chr1:167871024-167871043_ADCY10_-	ADCY10_GTGATGCACTGCTAGCCCTG	ADCY10	0.0820422	-0.0750643	-1.48405	0.0284555	-0.358382	-0.0961557	-0.0930693	-0.103538	-0.489807
chr7:45632432-45632451_ADCY1_+	ADCY1_ACAGAGGAAGGCGTTCCTGC	ADCY1	0.575092	0.210341	-0.14839	-0.201561	-0.982287	0.20858	-0.0853272	-0.189085	-0.721273
chr7:45614540-45614559_ADCY1_-	ADCY1_AGGACAGCAGAGCAGCGCGA	ADCY1	0.560102	-0.537189	-1.47181	-0.624103	-1.35306	0.34454	0.219537	-1.40255	-1.47343
chr7:45662321-45662340_ADCY1_+	ADCY1_CAAGTTCGATGAATTAGCCA	ADCY1	-1.44959	0.243691	0.363286	-0.0577457	-0.500998	-0.253949	-0.358044	-0.353741	0.214002
chr7:45697329-45697348_ADCY1_+	ADCY1_TGTGGCTGAAGCCACCGAGG	ADCY1	0.538677	-0.0569418	-0.324283	-1.48586	-2.37453	-0.841164	-1.35796	0.11874	-0.452346
chr5:7414834-7414853_ADCY2_-	ADCY2_ACACATGAACAGGTATCCCA	ADCY2	0.25779	-0.944459	-1.17071	-0.647347	-2.98436	0.581091	0.0424078	-0.0557733	-0.303196
chr5:7520954-7520973_ADCY2_-	ADCY2_CAGGCAGACGCTAAGCACGA	ADCY2	0.831796	-0.235321	-0.988106	0.234724	-1.65822	0.596027	0.747943	0.477509	0.396565
chr5:7626342-7626361_ADCY2_-	ADCY2_GCTGAAGAGCGAGTTCCATG	ADCY2	0.155592	-0.480372	-1.09156	0.662734	0.141294	0.233183	0.20442	0.254988	-0.112617
chr5:7396491-7396510_ADCY2_-	ADCY2_TAGAGCCAGTCCCGGGACCG	ADCY2	0.149313	-0.521343	-0.972234	0.120667	0.653177	0.0111622	-0.0148751	0.0621289	0.227226
chr2:25141269-25141288_ADCY3_+	ADCY3_GACCACGGAGATGATCACGA	ADCY3	-1.02718	0.287476	-0.126371	0.458585	0.703964	-0.283277	-0.809741	0.210754	0.361016
chr2:25095495-25095514_ADCY3_-	ADCY3_GCACCGCAAGGCCTTCCTGG	ADCY3	-0.82784	-0.835259	-0.749378	0.0883459	-0.826796	-0.682603	-0.405917	-0.126898	0.0696714
chr2:25062875-25062894_ADCY3_-	ADCY3_GCGGGAGAAGACCAAGACTG	ADCY3	-0.0594434	-0.0530924	-0.403139	0.177668	0.682691	0.435401	0.287471	0.586924	0.40224
chr2:25064124-25064143_ADCY3_+	ADCY3_TTACGAGATGGCCTCCACCA	ADCY3	-0.281284	1.49319	1.33313	0.365525	-0.151368	0.340574	0.265923	0.483013	0.457793
chr14:24802023-24802042_ADCY4_-	ADCY4_CCACGCCTTCCTGTTCACCG	ADCY4	-0.478924	0.161201	-0.152905	0.592737	-0.257321	0.0875539	0.149411	-0.0441392	0.0641696
chr14:24803807-24803826_ADCY4_+	ADCY4_CGTAGAAGAGGTCTTCGCTG	ADCY4	-1.33405	-1.0926	-1.88867	-0.782869	-0.475769	-0.799651	-0.750711	-0.798783	-1.3921
chr14:24801021-24801040_ADCY4_-	ADCY4_GCTCCCTGCACTCACGCCGG	ADCY4	0.255053	1.27642	1.80433	-0.703483	-1.63632	-0.0235028	0.376343	0.0752509	-0.00361928
chr14:24801760-24801779_ADCY4_+	ADCY4_GTGGCCCAAGATACAGCCCG	ADCY4	-0.415715	-3.33794	-3.59329	-0.318584	-0.560953	-0.829855	-0.530685	0.0641737	0.11743
chr3:123066678-123066697_ADCY5_-	ADCY5_AGACATCAACGCCAAGCAGG	ADCY5	-0.171762	0.387243	0.063577	0.0766015	-0.598933	-0.0100213	0.0814058	-0.201317	-0.429576
chr3:123071297-123071316_ADCY5_-	ADCY5_AGGCGCGGCTCCACTCGCAG	ADCY5	-0.850655	-0.308183	0.0925986	-0.650917	-1.42947	-0.354813	-0.157434	-0.374654	-0.526503
chr3:123166544-123166563_ADCY5_+	ADCY5_GATGAGGATCACGCCGACGG	ADCY5	-0.840453	0.727742	0.439111	0.288178	-0.469235	-0.0759204	0.0339214	-0.511325	-0.702862
chr3:123049746-123049765_ADCY5_-	ADCY5_GATGGGCATGGACATGATCG	ADCY5	0.553069	0.825479	0.546445	0.453858	0.077764	0.0907312	-0.341394	-0.339158	-0.0654236
chr12:49170272-49170291_ADCY6_+	ADCY6_ACTGCCATTTCCGCAAGCCA	ADCY6	0.364524	0.224396	-0.0141974	0.979447	1.11105	0.43761	0.636095	-0.114553	-0.370794
chr12:49172011-49172030_ADCY6_+	ADCY6_GCAGAGGAACAGCAGCACAT	ADCY6	-0.649548	0.538308	0.354183	1.58031	2.4074	0.492852	0.442161	-0.494416	-0.972056
chr12:49177058-49177077_ADCY6_+	ADCY6_TGGGTGGCTCTGCATCCCGG	ADCY6	-1.92852	-3.39022	-4.01498	0.0137765	-0.157646	-1.15998	-1.44428	-1.32968	-1.93013
chr12:49171000-49171019_ADCY6_-	ADCY6_TTCAGGAGAATCACTGCCTG	ADCY6	-0.815461	-0.0419489	-0.309686	1.07724	1.48823	0.126813	0.0764652	0.00638732	-0.128083
chr16:50325745-50325764_ADCY7_-	ADCY7_AAGAACCGAGCACCAGGAGG	ADCY7	0.231157	-0.146791	-0.0962841	0.0809454	-0.449697	-0.286109	-1.03073	0.491407	0.205863
chr16:50326597-50326616_ADCY7_-	ADCY7_ACACAGGAAGATGACTGCGT	ADCY7	-0.698508	-0.392282	-1.02275	0.03918	-1.03088	-0.544093	-0.53477	0.0663817	-0.369209
chr16:50324544-50324563_ADCY7_+	ADCY7_GACAAAGGCGGCCTGTGCGT	ADCY7	-0.730076	-0.00448541	0.0575445	-0.351102	-1.4894	-0.35481	-0.310515	0.036173	0.0927658
chr16:50322221-50322240_ADCY7_-	ADCY7_GATGAGGGCCACGCAGGCAG	ADCY7	0.200583	-0.255779	-0.723848	-0.321162	-0.813036	0.188001	0.294349	0.385244	0.108034
chr8:131949341-131949360_ADCY8_+	ADCY8_GACCCATTTCAACACAGCAG	ADCY8	-0.642987	0.657269	0.247845	-0.396416	-1.1122	0.999113	1.01027	0.630525	0.792864
chr8:132002692-132002711_ADCY8_+
chr8:131964199-131964218_ADCY8_+	ADCY8_TTTCCAGGACAACAAACCGG	ADCY8	-0.309189	0.435718	-0.912166	-0.314146	-2.0842	1.21052	1.0254	-0.628381	-1.02162
chr8:132052048-132052067_ADCY8_+	ADCY8_TTTGGCCCAAGAAATAGCGC	ADCY8	0.781559	-0.39183	-0.912372	0.431153	-0.164714	0.394932	0.145257	-0.0815433	-0.0997665
chr16:4042275-4042294_ADCY9_+	ADCY9_ACACAGAGAAGTCTGACTGT	ADCY9	-0.835962	-1.12331	-2.40763	0.420048	-0.124746	0.104539	0.0319466	0.265236	0.610977
chr16:4164982-4165001_ADCY9_+	ADCY9_CAGGAGGAAGCACAGCGCGG	ADCY9	-0.0964668	0.279845	0.643632	-1.00861	-2.18539	0.200392	0.169836	-0.124024	-0.0366965
chr16:4057524-4057543_ADCY9_-	ADCY9_GATATCGGGTCAGAGAGCCA	ADCY9	-0.656509	0.0201173	-0.0588078	0.225435	0.21006	-0.00885169	-0.856573	0.159457	0.247153
chr16:4043483-4043502_ADCY9_+	ADCY9_GCAAATGTGATTCCGCACGA	ADCY9	0.128882	0.723972	0.488196	0.162921	-0.80346	-0.0209082	-0.146936	0.254875	0.076311
chr7:31126030-31126049_ADCYAP1R1_-	ADCYAP1R1_AGTTGGACACAACACAGTAG	ADCYAP1R1	-1.15569	-1.71772	-2.29668	1.3538	1.24576	0.176702	0.320079	-0.914396	-1.08763
chr7:31124428-31124447_ADCYAP1R1_-	ADCYAP1R1_GAAGCGACAAAGGATGACCA	ADCYAP1R1	-0.356919	0.154666	-0.564528	-0.0764122	-0.655025	-0.361664	-0.581183	-0.388837	-0.56578
chr7:31123766-31123785_ADCYAP1R1_+	ADCYAP1R1_GGTGAGCCGGAACTGCACGG	ADCYAP1R1	-1.71403	0.833552	0.0158897	1.04719	0.999815	-0.286171	-0.548674	-1.13674	-1.6433
chr7:31104494-31104513_ADCYAP1R1_+	ADCYAP1R1_GTGCCTGGAGAAGATCCAGA	ADCYAP1R1	-0.801767	-0.36136	-0.280776	0.539716	-0.204368	0.587156	0.911113	-0.903387	-1.48815
chr18:908278-908297_ADCYAP1_-	ADCYAP1_AGGCCTCGTTAAGGATCCCG	ADCYAP1	0.233627	-0.228911	-0.839556	-0.254183	-1.09692	-0.00870293	0.0377436	0.456342	0.782102
chr18:905489-905508_ADCYAP1_-	ADCYAP1_CCAGCACCTACCTGATCCCG	ADCYAP1	-0.498334	0.481189	0.237278	0.544925	0.154254	0.132188	0.23877	-0.00963855	-0.0410056
chr18:908277-908296_ADCYAP1_-	ADCYAP1_GGCCTCGTTAAGGATCCCGT	ADCYAP1	-0.857778	-0.874619	-2.46685	-0.557105	-0.199024	0.385825	-0.0685467	0.683388	0.442984
chr18:909442-909461_ADCYAP1_+	ADCYAP1_TGCAGTGGGAGCCTCGGCGG	ADCYAP1	-1.07854	-3.08729	-5.63674	-3.31265	-3.82211	-2.73509	-2.13208	-3.47012	-4.44231
chr1:33562448-33562467_ADC_+	ADC_GCTAGACCAGCCTGGCAGGG	ADC	-0.0550317	0.0596819	-0.325359	-0.569178	-2.07068	0.098741	-0.135939	0.0321178	0.12471
chr1:33557764-33557783_ADC_+	ADC_GCTGAGCTTTGACAATGAGA	ADC	-1.86604	-1.64152	-2.57885	-0.217425	-0.466643	-0.371088	0.235702	-0.537525	-0.176039
chr1:33563683-33563702_ADC_-	ADC_GTACACGATGGTCTTGGAGG	ADC	-0.666783	-1.397	-2.12033	-0.45514	-0.913428	0.46822	0.146309	-0.128056	0.0170254
chr1:33560266-33560285_ADC_-	ADC_TGCCAGGGAAGCCACCACCA	ADC	-1.45319	-0.575201	-0.421345	-1.51873	-2.47289	-0.952622	-0.978284	-0.886581	-0.86418
chr4:2883760-2883779_ADD1_-	ADD1_AAGGCAGCCATCCCTCCTTG	ADD1	-0.483295	0.535049	0.113109	0.381859	0.183619	-0.185608	0.128104	0.295259	0.483995
chr4:2895739-2895758_ADD1_+	ADD1_GACCAGAGTGAACTCCGAGC	ADD1	-0.790837	-1.31094	-1.45001	0.299838	0.372009	-1.3284	-1.26764	-1.15001	-0.908776
chr4:2899948-2899967_ADD1_-	ADD1_TCCAAGGGAAAGCGCCTCCG	ADD1	0.361488	-0.319609	-0.565346	0.417855	-0.217996	0.00381149	0.278256	-0.233346	-0.418749
chr4:2877777-2877796_ADD1_+	ADD1_TCGCCAGGACTTCAACATGA	ADD1	0.502508	0.045198	-0.125464	0.422597	-0.107219	0.498319	0.677764	0.336936	0.17488
chr2:70919601-70919620_ADD2_+	ADD2_CGAGTGCAGACAGAAGCCTG	ADD2	-1.22303	-1.31831	-2.02455	-3.22372	-5.29927	-2.2049	-3.14944	-1.76802	-2.96787
chr2:70931496-70931515_ADD2_+	ADD2_GAAGTCCGCGATCTGTCGCA	ADD2	-0.200642	-0.0696757	-0.703035	1.31586	1.29214	-0.00473085	0.179696	-0.285467	-0.0423603
chr2:70923468-70923487_ADD2_-	ADD2_GACTCCCTGAACCTGGCCAA	ADD2	-0.48332	0.252158	-0.320906	-0.25971	-0.313787	-0.355444	-0.383633	0.0323159	0.15145
chr2:70933399-70933418_ADD2_-	ADD2_GCGGCAGGACTTCAACCTGA	ADD2	-0.14472	0.487389	0.132426	0.00948339	-0.134896	-0.0059246	0.200471	-0.0950055	0.0781537
chr10:111878976-111878995_ADD3_-	ADD3_AAGGATCCCACATTTCATGG	ADD3	-1.43704	0.0115961	-0.250757	-0.367232	-0.961963	-0.445027	-0.737319	-0.713589	-0.578626
chr10:111879256-111879275_ADD3_+	ADD3_ACTTGGAGAAACATTAGAGG	ADD3	-0.940043	0.06515	0.507861	-0.0295288	-0.709588	-0.128664	-0.224197	0.659645	0.709117
chr10:111878360-111878379_ADD3_+	ADD3_ATAGGAGAAGTGGTTGACCA	ADD3	-0.0654551	0.517477	0.0325116	0.554929	0.075379	0.415261	0.208216	0.464643	0.054438
chr10:111860412-111860431_ADD3_+	ADD3_ATGAGCTCAGATGCCAGCCA	ADD3	0.112016	-0.167908	-0.0624206	-0.315748	-0.764155	0.629546	0.464442	-0.11739	-0.135296
chr6:146978024-146978043_ADGB_-	ADGB_AGAGAGTATATGTGTTCCCA	ADGB	0.007344	-0.745265	-1.08293	-0.193582	-0.551894	-0.405372	-0.694447	-0.179254	-0.121766
chr6:147022114-147022133_ADGB_-	ADGB_GAAGGTAAATCAGATCCTGG	ADGB	-1.01102	0.169025	-0.127729	0.417474	-0.554884	-0.0397243	0.0327393	0.0914334	-0.371001
chr6:147054371-147054390_ADGB_-	ADGB_TAAAGAAACCTCTTCCAAGG	ADGB	-0.483555	-1.14418	-2.65024	0.118717	-0.723405	0.420857	0.273232	0.233737	-0.330582
chr6:147012372-147012391_ADGB_-	ADGB_TGACGAATGAGTTTCCAGGG	ADGB	0.164811	0.060631	-0.53128	0.681372	-0.144099	0.1365	0.0979048	0.518746	0.667043
chr4:100205610-100205629_ADH1A_+	ADH1A_ACAGACTTTCTCTAGAGGCG	ADH1A	-0.50427	0.312092	0.537256	0.824656	0.124369	-0.419149	-0.132241	0.00884028	-0.463476
chr4:100205924-100205943_ADH1A_+	ADH1A_CCACACTGAGGAATAGCGAG	ADH1A	-0.509856	0.169736	0.136316	0.0888386	-0.686189	0.0607583	-0.227929	0.42828	0.253512
chr4:100205760-100205779_ADH1A_-	ADH1A_CCAGTGTAAGCAATCCTCAG	ADH1A	0.00527682	0.633328	0.555889	0.464951	-0.330441	0.264609	0.591144	0.382693	0.546042
chr4:100201303-100201322_ADH1A_-	ADH1A_TGGAAGGGAGCTATTCTTGG	ADH1A	0.765523	1.03065	1.13999	0.541389	-0.702987	0.286913	0.338452	0.263943	0.246587
chr4:100237103-100237122_ADH1B_+	ADH1B_AATGAGGCAGACTTTCTCCA	ADH1B	-1.21306	0.267177	-0.424455	0.409535	-0.563859	0.220313	-0.265797	0.132325	0.0807154
chr4:100237102-100237121_ADH1B_+	ADH1B_CAATGAGGCAGACTTTCTCC	ADH1B	0.395822	-0.465443	-0.547059	0.00146541	-0.257049	0.149331	-0.0362862	-0.0484656	-0.0071105
chr4:100239287-100239306_ADH1B_+	ADH1B_CCAGGTTGCCACTAACCACG	ADH1B	0.295743	0.846113	0.97501	0.599911	-0.0420069	0.489643	0.739726	0.522586	0.884328
chr4:100237259-100237278_ADH1B_-	ADH1B_CCAGTCTAGGCAATCCTCGG	ADH1B	-0.581296	-0.738252	-1.83994	-0.467646	-1.25097	0.314087	0.404711	-0.0607211	0.0848256
chr4:100063905-100063924_ADH4_-	ADH4_AATGCAAAGCAGCCATCGCC	ADH4	0.750832	-0.463043	-1.61604	0.942327	0.523213	0.887496	0.817988	-0.0848246	-0.529336
chr4:100062715-100062734_ADH4_-	ADH4_ATTGTGGAAAGTATTGGGCC	ADH4	-0.00805714	0.157603	-0.280449	0.741669	0.234543	0.195551	-0.302783	0.0914629	0.160035
chr4:100052889-100052908_ADH4_+	ADH4_GACAGCACAAGTCGAACCAG	ADH4	-0.182365	0.036735	-0.200404	-0.218178	-0.148525	0.202812	0.312783	-0.367228	-0.635106
chr4:100057619-100057638_ADH4_-	ADH4_GGCTGCAATCAACAATGCCA	ADH4	-1.56552	-0.168838	-0.775498	-0.442936	-0.687936	0.102433	0.0385794	0.848239	0.526941
chr4:100003238-100003257_ADH5_+	ADH5_ATCGGTGTGGCAAACCGCAG	ADH5	-1.15173	-1.15462	-1.86714	-0.990181	-1.62585	0.13584	0.410208	-0.499093	-0.414418
chr4:100003128-100003147_ADH5_-	ADH5_GGAGTTACTAAGCTGAAGGC	ADH5	-4.24925	-2.65367	-3.97985	-1.76693	-3.84709	-0.597983	-1.28777	-1.66889	-2.36228
chr4:99997492-99997511_ADH5_-	ADH5_GTGCTCATTGAGATGACCGA	ADH5	0.0314876	0.0524976	-0.488214	0.143666	-0.680116	0.713098	0.825502	0.950003	0.879578
chr4:99998060-99998079_ADH5_-	ADH5_TTTAGAGTCACTCAAGGGAA	ADH5	0.603919	0.580332	-0.344968	0.545026	0.100807	0.270763	0.542878	0.686173	0.547953
chr4:100131611-100131630_ADH6_+	ADH6_GAGGTACATTCTCCACACTG	ADH6	0.156608	0.240693	-0.0235112	0.275484	-0.248071	0.291166	0.0317466	0.471135	0.509256
chr4:100137393-100137412_ADH6_-	ADH6_GATGCAAAGCAGCCATACTC	ADH6	0.2071	0.95882	1.96392	-0.594402	-2.05473	0.526842	0.624021	-0.456583	-1.11976
chr4:100131251-100131270_ADH6_+	ADH6_GATTGCAGCACCAAACCCAG	ADH6	-0.873974	0.174049	-0.366218	0.0421272	-1.12035	0.102424	0.14554	-0.118844	-0.545386
chr4:100129953-100129972_ADH6_-	ADH6_GGAGAAATTTAAGAAGGCAC	ADH6	1.36089	0.37623	-0.666911	0.395291	-0.989761	0.165826	0.585101	0.795859	1.08449
chr4:100348942-100348961_ADH7_+	ADH7_AACAGCAGCGCCATATCCAG	ADH7	-0.758237	-0.649257	-0.999362	0.707781	0.775826	-0.465665	-0.746634	-0.589996	-0.490042
chr4:100349758-100349777_ADH7_+	ADH7_ATCTGTGCGACAGATTCCTG	ADH7	0.0755391	-0.502882	-1.73995	-0.114809	-0.909987	0.622089	0.718977	-0.238333	-0.685318
chr4:100341730-100341749_ADH7_-	ADH7_GAAATGACAGGCAACAACGT	ADH7	0.744793	0.239967	0.833556	-0.0339937	-0.130241	-0.342813	-0.505149	-0.0175145	-0.395262
chr4:100350736-100350755_ADH7_-	ADH7_GAAGCAACCCTTCTCCATTG	ADH7	0.309558	0.483939	0.58842	0.749303	-0.207311	0.0523653	0.183693	0.220189	0.287417
chr8:67361111-67361130_ADHFE1_+	ADHFE1_AGAGCCATCAAACCCACACT	ADHFE1	-0.229009	0.0866657	-0.619876	0.0625452	-0.533646	0.170967	0.0364429	0.519181	0.760698
chr8:67356954-67356973_ADHFE1_+	ADHFE1_TAATGTGAGAGTGGAACCAA	ADHFE1	0.0845215	-0.0758155	0.110815	0.564446	-0.7713	0.336694	0.227822	-0.385836	-0.853246
chr8:67357563-67357582_ADHFE1_-	ADHFE1_TAGGAAATCAGAATGAGGGC	ADHFE1	-0.0647305	0.0313614	1.50449	-0.128494	-0.592091	-0.193797	-0.468581	0.0543284	-0.739707
chr8:67352403-67352422_ADHFE1_-	ADHFE1_TATGAGAATGAGTTGGGCAC	ADHFE1	-0.281507	-0.130218	-0.427994	0.103494	-0.706275	-0.102665	-0.209359	0.357015	0.380354
chr2:3502752-3502771_ADI1_+	ADI1_AAATTTCACGTACTGCCCGC	ADI1	-1.04766	0.187023	-0.159404	0.0354297	-1.25105	-0.0208468	-0.182893	0.0151448	0.0382936
chr2:3517682-3517701_ADI1_-	ADI1_GAAGAGAGAGGAACTACTCC	ADI1	-1.84613	-2.25438	-3.46774	-2.06899	-4.33277	-1.44106	-1.22816	-1.78902	-1.74464
chr2:3504596-3504615_ADI1_-	ADI1_GATCTATCACCGCTTCACGG	ADI1	-0.289921	-0.505521	-0.0493769	0.10114	-0.168534	-0.188167	0.0522668	-0.240972	-0.248383
chr2:3504666-3504685_ADI1_-	ADI1_TGAGGGACAAGGAGGACCAG	ADI1	-0.499857	-1.33746	-1.80972	-4.21801	-5.34311	-1.25439	-1.18037	-0.149327	-0.24681
chr20:37209915-37209934_ADIG_-	ADIG_AATGTGAGGTCGTTCACCAG	ADIG	-0.862475	-2.77788	-4.44482	-0.362498	-1.74996	0.114215	0.167372	0.281236	0.205771
chr20:37209962-37209981_ADIG_-	ADIG_ACAACAGCAAACCCACAGGG	ADIG	0.568897	-0.475273	-1.3392	0.0488711	-0.670143	-0.243215	-0.323835	0.544109	0.54116
chr20:37209996-37210015_ADIG_+	ADIG_CTACGCTTCTTACTTAGCCA	ADIG	-0.189431	0.265636	0.275934	-0.342706	-2.39682	0.479268	0.536608	0.186837	-0.207662
chr20:37209896-37209915_ADIG_+	ADIG_GAAGTACCCTTTGATGCCGC	ADIG	0.637546	0.273637	-0.186833	0.592821	-0.00743199	0.807077	0.887613	0.659035	0.736619
chr3:186570902-186570921_ADIPOQ_+	ADIPOQ_GAAACCACGACTCAAGGGCC	ADIPOQ	0.0477398	0.101492	-0.274767	0.316604	-0.0673592	0.749882	0.619374	0.589585	0.534837
chr3:186572271-186572290_ADIPOQ_+	ADIPOQ_GAAGGTCAGCCTCTTCAAGA	ADIPOQ	1.06393	-0.307353	-0.746929	0.506816	0.0165867	0.191206	-0.369383	-0.383115	-1.00148
chr3:186572198-186572217_ADIPOQ_-	ADIPOQ_GTTGCAGTGGAATTTACCAG	ADIPOQ	0.180523	1.10202	1.04912	1.64954	2.80621	0.364178	0.428288	0.473604	0.429352
chr3:186570960-186570979_ADIPOQ_+	ADIPOQ_GTTGGATGGCGGGCATCCCA	ADIPOQ	0.0829092	-0.261304	-0.287438	-0.850619	-1.69806	0.506455	0.538093	0.451788	0.518493
chr1:202912969-202912988_ADIPOR1_+	ADIPOR1_ATGGAGAGGTAGATGAGCCG	ADIPOR1	-0.929351	-0.439479	-1.07355	-0.810166	-1.5926	-1.04929	-1.42926	-1.33625	-1.32896
chr1:202911287-202911306_ADIPOR1_-	ADIPOR1_CATGCACTTTACTATCGCTG	ADIPOR1	-0.328498	-1.0569	-1.35419	-0.100446	-1.28094	0.271915	0.253139	-0.614076	-0.812074
chr1:202917461-202917480_ADIPOR1_-	ADIPOR1_CCTGCAAGCCCACCACGCCA	ADIPOR1	-2.7735	-1.29456	-2.22441	-1.23539	-2.13115	-0.859475	-0.957315	-1.28683	-1.61561
chr1:202915619-202915638_ADIPOR1_+	ADIPOR1_CTTGAAGCAAGCCCGAAAGG	ADIPOR1	-0.667709	-0.450357	-1.48381	0.150472	-0.387227	-0.374763	-0.0888956	-0.250492	-0.13177
chr12:1889762-1889781_ADIPOR2_+	ADIPOR2_AGTCTACTGCCACTCAGAGG	ADIPOR2	-0.259225	-1.10682	-0.997493	-0.769945	-1.50632	0.73365	0.519934	-0.145494	-0.137052
chr12:1887049-1887068_ADIPOR2_-	ADIPOR2_AGTCTGGTAGTACATCATGA	ADIPOR2	0.338181	0.249481	-0.731218	-0.290055	-1.29368	0.047054	-0.0300337	0.0472573	0.0795606
chr12:1893086-1893105_ADIPOR2_+	ADIPOR2_CTTGCACTATGTCATCTCGG	ADIPOR2	0.449556	0.292414	0.356355	-0.273773	-1.31374	0.104299	0.281284	-0.227194	-0.319283
chr12:1895184-1895203_ADIPOR2_-	ADIPOR2_TCATGAAACGAAACTCCTGG	ADIPOR2	0.183717	-2.35592	-2.60092	-0.895819	-1.41568	-0.196382	0.0647303	-0.327616	-0.487178
chr10:88729985-88730004_ADIRF_+	ADIRF_AGTGGTGGACCAGGCCACAG	ADIRF	-0.306388	-1.35404	-4.02241	-1.76683	-3.16785	-0.791387	-0.757754	-0.840848	-1.26106
chr10:88728319-88728338_ADIRF_+	ADIRF_GCAGGACCTGAAGCAACAGG	ADIRF	-0.303122	-1.74494	-2.10728	-0.952542	-2.06551	-0.466054	0.0372103	-0.734884	-0.967465
chr10:88729988-88730007_ADIRF_+	ADIRF_GGTGGACCAGGCCACAGAGG	ADIRF	-0.85461	-4.95445	-4.91474	-3.53068	-5.10963	-1.36198	-2.11622	-0.543999	-1.83103
chr10:88729990-88730009_ADIRF_+	ADIRF_TGGACCAGGCCACAGAGGCG	ADIRF	0.40216	-1.20757	-1.28654	-0.227372	-1.08859	-0.481062	-0.619781	-0.188692	-0.324315
chr10:76074450-76074469_ADK_+	ADK_AAAGTCGAATATCATGCTGG	ADK	-0.115499	-0.352763	-0.160695	0.0155045	0.423618	0.355532	0.501791	0.0681994	-0.0395372
chr10:75960553-75960572_ADK_-	ADK_ACAGCAGAGATGTCAAGCAG	ADK	-0.470908	-0.238525	-0.57247	-0.885983	-1.60803	0.096949	-0.191147	-0.361759	-0.333923
chr10:75984323-75984342_ADK_+	ADK_CTTGGCTGAAGACAAACACA	ADK	0.563508	0.14217	0.0111789	-1.4303	-2.48339	0.13018	0.0174722	0.00535679	-0.0171953
chr10:75911080-75911099_ADK_+	ADK_TGGAGGCGCCGCAAGCGCTG	ADK	-0.526083	-1.14313	-1.80863	-0.973816	-2.01217	-0.448625	-0.20778	-0.188835	-0.123053
chr22:50921112-50921131_ADM2_-	ADM2_GAGAGGCTGACCCATAACAG	ADM2	-0.304541	-0.735712	-0.759441	-0.0363578	-0.216338	-0.17199	0.272329	-0.106091	-0.16515
chr22:50920299-50920318_ADM2_-	ADM2_GAGGCTGATGCAACCCAGGG	ADM2	-0.0313378	0.00799818	-0.974463	0.145202	0.293659	-0.319778	-0.979788	0.146161	0.144499
chr22:50921179-50921198_ADM2_-	ADM2_GCTGGGCTTGGGTCCTGCGG	ADM2	-0.08978	0.525605	-0.187342	-1.1876	-1.94462	-0.608061	-1.4732	-0.306169	-0.662795
chr22:50920336-50920355_ADM2_-	ADM2_GGCTGCGGGACAGCGAGCCA	ADM2	0.838549	-0.0439767	-1.07386	-0.0332731	1.10668	-0.800986	-0.213934	-0.107155	-0.212879
chr19:50193513-50193532_ADM5_+	ADM5_ACAGCTATGGGCGCCGCCGG	ADM5	-1.15367	-0.484019	-1.41258	-0.817855	-0.954813	-0.25138	0.272239	-0.369485	-0.751599
chr19:50193118-50193137_ADM5_-	ADM5_AGAAGGCGAGGAGCAACAGC	ADM5	-0.67923	-2.21942	-3.29986	-0.520901	-1.31595	-0.366757	0.134353	-0.0233842	-0.264963
chr19:50193642-50193661_ADM5_-	ADM5_AGATAGGCAAACTGAAGCCG	ADM5	-1.14632	-1.84114	-4.78428	-0.346591	-0.65222	-0.310887	-0.491776	-0.187933	-0.582744
chr19:50193411-50193430_ADM5_-	ADM5_GGTGGGTCCGGCATACGCCC	ADM5	-2.17135	-0.983355	-0.679398	-1.541	-3.23141	0.262675	0.478016	-1.5235	-0.907528
chr11:10327264-10327283_ADM_-	ADM_ACCCAGGTACATCAGGGCGA	ADM	-0.0380952	-0.610694	-1.24138	0.374448	0.311239	0.474663	0.542526	0.12618	0.654122
chr11:10327298-10327317_ADM_-	ADM_ACCGAGCGGTGTCAGCGCCT	ADM	-0.0732751	0.0135362	-1.38011	0.347278	0.553251	0.242481	0.322743	-0.514568	-0.245447
chr11:10327945-10327964_ADM_-	ADM_AGCGGCAGCCAAAGCTCCGG	ADM	0.427757	-0.433796	-0.613888	-1.52501	-1.44227	0.324561	0.54413	-0.872759	-1.09384
chr11:10327558-10327577_ADM_-	ADM_CTTCACGTCAGCGAGCCCGG	ADM	0.353486	-0.107416	-0.391342	0.17975	-0.340225	0.317305	0.377054	0.310853	0.0610706
chr18:77894191-77894210_ADNP2_+	ADNP2_AACAGTCCAAGCCCAGCCGC	ADNP2	0.30583	0.646488	0.90854	-0.423982	-1.20231	0.0849708	0.236712	0.00204225	0.07744
chr18:77895659-77895678_ADNP2_+	ADNP2_ACAGCAGGAATAGGCACCTG	ADNP2	-0.653447	-2.2376	-2.60461	-1.31163	-1.75308	-1.79793	-2.82589	-0.888299	-1.07214
chr18:77896031-77896050_ADNP2_-	ADNP2_GCAGTGGATGCACTTGAAGG	ADNP2	1.04083	-1.01332	-2.14834	-1.0926	-2.62588	-0.620995	-1.11986	-0.466221	-0.627363
chr18:77895126-77895145_ADNP2_+	ADNP2_TGGGATTCCAACCTACACGC	ADNP2	0.000905724	0.93298	1.0407	-1.53755	-3.95392	-0.0728229	-0.307609	-0.22277	0.268305
chr20:49508526-49508545_ADNP_-	ADNP_AATCTCTAACGATAACCCAG	ADNP	-0.410186	-1.6212	-2.19707	0.0955996	-1.38362	0.675033	0.714556	-0.434349	-0.91338
chr20:49509922-49509941_ADNP_+	ADNP_AGTTGAGGAAGTGTTACCTG	ADNP	1.16273	-0.208422	-0.548689	-0.275383	-1.70905	0.136595	0.419182	0.146606	-0.315419
chr20:49510099-49510118_ADNP_-	ADNP_ATGGGCTTGGGTCAGAGCAG	ADNP	1.22958	-1.14723	-0.975018	-3.94441	-6.49096	-2.24514	-3.88813	-1.71342	-1.28674
chr20:49509654-49509673_ADNP_-	ADNP_GATGGCCGCACACATGCGGA	ADNP	0.190289	-0.661785	-0.69377	-0.607564	-1.64491	-0.0299967	-0.339375	0.00550458	-0.264378
chr1:203098163-203098182_ADORA1_-	ADORA1_AATGTTGATGAGGATGGCGA	ADORA1	0.637478	0.273719	-0.342535	0.0103072	-1.14095	-0.0233751	-0.0949787	-0.00422152	-0.146457
chr1:203134621-203134640_ADORA1_-	ADORA1_AGGACCATGAGGAGAAGCGG	ADORA1	-1.0451	-2.05131	-2.98074	-1.77865	-2.70382	-0.900724	-1.74568	-1.006	-2.05112
chr1:203134904-203134923_ADORA1_-	ADORA1_GATGCGGAAGGCATAGACAA	ADORA1	-0.434916	0.0757486	-0.254972	0.0433429	-0.857801	-0.385627	-0.247	-0.120831	-0.303679
chr1:203098290-203098309_ADORA1_-	ADORA1_GGAGAGGGATCTTGACCCGG	ADORA1	-0.94986	0.981403	0.0505284	0.106223	-1.66933	-0.346317	0.146952	-0.115507	-0.205672
chr22:24829438-24829457_ADORA2A_-	ADORA2A_AGCACACCAGCACATTGCCC	ADORA2A	0.112338	0.663212	1.27426	0.705868	-0.382776	-0.129345	-0.364657	0.0264062	0.0837951
chr22:24829597-24829616_ADORA2A_-	ADORA2A_AGGCAATGAAGAGGCAGCCG	ADORA2A	0.140998	-0.134785	-0.64458	-0.463856	-0.680576	0.153778	-0.185315	0.331737	0.272547
chr22:24836669-24836688_ADORA2A_+	ADORA2A_GAGGGCAAGAACCACTCCCA	ADORA2A	-0.64505	-0.495479	-1.40394	0.401079	-0.78136	0.376319	0.162053	-0.414023	-0.327183
chr22:24836851-24836870_ADORA2A_+	ADORA2A_GGAGAGCCAGCCTCTGCCGG	ADORA2A	-0.511832	-0.923642	-2.48525	-0.257578	-1.07804	-0.18656	0.423277	0.238211	-0.245019
chr17:15878319-15878338_ADORA2B_+	ADORA2B_ACTCGAGGACCACCCTCCAG	ADORA2B	-1.72023	-2.91476	-4.60237	-1.13408	-2.29576	-1.31949	-1.6145	-0.676885	-0.650672
chr17:15848654-15848673_ADORA2B_-	ADORA2B_AGTGTTCGCCGTGCCCACCG	ADORA2B	0.30866	0.901016	0.9801	-0.301912	-0.570173	0.120379	0.0772367	0.310643	0.290675
chr17:15848756-15848775_ADORA2B_-	ADORA2B_GAAGCCCAGGCTGATGGTGA	ADORA2B	-0.198678	0.701708	0.865054	0.12755	-0.81192	0.766964	0.863099	-0.354762	0.000784066
chr17:15878520-15878539_ADORA2B_-	ADORA2B_GTTCCGGTAAGCATAGACAA	ADORA2B	-0.400069	0.177616	0.165178	0.289315	-0.298846	0.115405	-0.21123	0.0894853	0.262557
chr1:112045756-112045775_ADORA3_+	ADORA3_AGGCTGACAACAATGGCCAA	ADORA3	0.411947	0.341485	-1.24761	0.654838	-0.347226	0.298139	-0.244316	-0.351288	-1.9314
chr1:112045647-112045666_ADORA3_+	ADORA3_CAAGTATCGGTCCACAGCGA	ADORA3	-1.56932	-0.0551723	-0.433257	-0.684454	-1.59504	-0.471691	-0.375194	-0.311269	-0.656444
chr1:112042941-112042960_ADORA3_+	ADORA3_GATGGCGCACATGACAACCA	ADORA3	-0.750218	0.971539	0.879187	-0.202188	-0.841521	-0.0731128	-0.316427	0.0347746	-0.223711
chr1:112042943-112042962_ADORA3_+	ADORA3_TGGCGCACATGACAACCAGG	ADORA3	-1.66276	0.962365	1.06983	-0.113226	-0.134936	-0.0140888	0.157597	-0.496576	-0.153709
chr10:64565392-64565411_ADO_+	ADO_CCTGCACCAGATCGACGCCG	ADO	-0.741515	-1.6514	-3.01179	-2.55247	-3.31671	-0.0387158	0.261392	0.43875	0.668336
chr10:64565219-64565238_ADO_+	ADO_GACAAGCTAGACGCGGGCGG	ADO	-0.254705	-1.75104	-3.22161	-3.22874	-4.93182	0.11303	0.103938	0.500189	0.427605
chr10:64565494-64565513_ADO_+	ADO_GCTGGAGCCGGTCAGGCCCA	ADO	-0.494786	-1.84645	-2.24855	-1.12657	-2.23062	0.384184	0.468914	0.438338	0.297134
chr10:64565332-64565351_ADO_+	ADO_TTCGCGGGCCGAGTACACCG	ADO	-3.77614	-5.40655	-7.58847	-6.98244	-7.51475	-2.13023	-1.81411	-4.41522	-5.30556
chr15:73045205-73045224_ADPGK_+	ADPGK_AGCCCAAGGGAAGTCACCGC	ADPGK	-0.886352	0.0927589	-0.945121	0.26611	-0.0860568	0.327357	0.0755553	-0.3883	-0.989751
chr15:73075964-73075983_ADPGK_+	ADPGK_CAGCAGGAAGACGCAGCCCA	ADPGK	-0.273602	-0.39162	-0.701677	-0.81528	-1.67316	0.0102757	-0.556695	0.137091	-0.0821658
chr15:73048610-73048629_ADPGK_-	ADPGK_GACAAAGCAAGGAGCTCCAG	ADPGK	-0.923628	-1.72887	-3.12892	-1.48398	-2.35701	-1.12375	-2.01683	-1.68851	-2.21475
chr15:73047948-73047967_ADPGK_+	ADPGK_TAGGTGAACTGGAATACCAG	ADPGK	-1.0922	0.560128	-0.0200245	0.520731	-0.28114	-0.191226	-0.375168	0.806614	0.587394
chr13:114107631-114107650_ADPRHL1_-	ADPRHL1_GAGGAGCTGCAACGTTCCGG	ADPRHL1	0.252299	-1.64699	-2.88986	-1.17869	-3.25918	-1.05622	-1.16974	0.0676377	0.0167285
chr13:114088102-114088121_ADPRHL1_-	ADPRHL1_GCGGCTGGAGACCCTCATCG	ADPRHL1	0.688963	-0.640763	-1.17255	0.455661	0.901472	0.485428	0.273424	0.105859	-0.0499261
chr13:114083361-114083380_ADPRHL1_+	ADPRHL1_TGCGGCGAACGACACAAACA	ADPRHL1	0.315189	-0.202279	-0.877357	0.605796	0.120482	0.178742	0.454471	0.651908	0.526201
chr13:114098828-114098847_ADPRHL1_-	ADPRHL1_TTGAGAAGCTTCCAGAACGC	ADPRHL1	0.0310896	0.117218	-0.234909	-0.265796	-1.04208	-0.193731	-0.435714	0.476596	0.601588
chr1:36557551-36557570_ADPRHL2_-	ADPRHL2_GATGGCGCCATTGTAACCCA	ADPRHL2	-0.278951	-1.64553	-2.17553	-1.19952	-1.41233	0.154035	0.370424	-0.409479	-0.123848
chr1:36554564-36554583_ADPRHL2_-	ADPRHL2_GCAGCCTCGGAAGCGCGAGA	ADPRHL2	-0.330034	-1.22778	-2.44697	-0.714508	-1.89602	-0.426122	-0.420667	-0.764704	-0.332033
chr1:36556887-36556906_ADPRHL2_-	ADPRHL2_GGCTAGCAGGGACTGCACCA	ADPRHL2	0.136474	-0.129967	-0.76697	-0.419097	-2.82355	0.226695	-0.298583	0.0102414	-0.345412
chr1:36557232-36557251_ADPRHL2_+	ADPRHL2_TACAAGAAAGACCCTGACAG	ADPRHL2	-0.834102	-1.91545	-3.20218	-1.03319	-1.89941	-0.195684	-0.44	0.152178	0.323247
chr3:119301047-119301066_ADPRH_+	ADPRH_AGTGCAGCTGGAGATGCCCT	ADPRH	0.372474	-0.53109	-0.712995	-2.27615	-3.60185	-1.44523	-2.32095	-1.83362	-2.17581
chr3:119305384-119305403_ADPRH_+	ADPRH_ATAGCAGACCACCCTTGCAG	ADPRH	-0.235284	0.366927	0.0683283	0.349947	-0.613351	-0.0959591	-0.397199	-0.529345	-0.684493
chr3:119305180-119305199_ADPRH_-	ADPRH_GAAGGGAATCCTCCAGCCAT	ADPRH	0.323333	0.529661	0.482612	0.677923	-0.187647	-0.0450537	0.216041	-0.474394	-0.768716
chr3:119306548-119306567_ADPRH_-	ADPRH_TAGAATCACTGTCTCCACCA	ADPRH	0.110942	0.745653	0.555493	0.089735	-0.659156	0.264332	0.309673	0.490188	0.563781
chr17:10614358-10614377_ADPRM_-	ADPRM_ATAGACATGAACTGTGCCAA	ADPRM	0.754368	-0.233416	-0.771023	0.0324711	-0.840613	0.258286	0.439989	0.182433	0.0239066
chr17:10614217-10614236_ADPRM_-	ADPRM_ATGAGACCAAATGACTGCCA	ADPRM	-0.283292	0.121515	-0.251817	0.234805	-0.966348	0.505662	0.496722	-0.364491	-0.424166
chr17:10614258-10614277_ADPRM_+	ADPRM_GCTGGTCACACCCATGATGG	ADPRM	0.115316	0.700578	0.679568	0.212018	-1.38725	0.573984	0.677464	0.239164	-0.139258
chr17:10614178-10614197_ADPRM_-	ADPRM_GGCCAGGCACACATTGTCAG	ADPRM	0.545316	0.960293	0.546444	0.412339	-0.244877	0.233835	-0.483238	0.408565	0.848709
chr8:26627981-26628000_ADRA1A_+	ADRA1A_CGGGTGCAGGGTGTAGCCCA	ADRA1A	-1.14313	-1.51575	-1.88263	-1.79307	-2.32459	-1.0308	-1.13739	-0.553066	-1.13912
chr8:26722235-26722254_ADRA1A_+	ADRA1A_GGCGGAGAAGGGCAGCACCG	ADRA1A	-1.56621	-4.31817	-5.84162	-5.82705	-5.82705	-1.29817	-3.04878	-0.130319	-1.67623
chr8:26627835-26627854_ADRA1A_+	ADRA1A_GTAATCCTGGCAGATCCACG	ADRA1A	0.604741	-0.231391	-0.735187	-0.0188139	-0.0405375	-0.296287	-0.346344	-0.00995753	0.0782589
chr8:26722187-26722206_ADRA1A_+	ADRA1A_GTTGCAGAAGACCCTGCCGA	ADRA1A	-0.142816	0.394563	0.591183	0.618904	-0.0914273	0.453732	0.734575	-0.107467	-0.405887
chr5:159344779-159344798_ADRA1B_+	ADRA1B_AAAGAAAGCAGCTAAGACGT	ADRA1B	-0.72039	0.616026	0.334528	-0.102745	-1.08108	-0.189369	-0.704637	-0.0387877	-0.0463272
chr5:159399248-159399267_ADRA1B_-	ADRA1B_AAGGCGCACAGCTCGACTGG	ADRA1B	0.201157	-0.184455	-0.525612	-0.336002	-1.22229	0.633946	0.432371	0.274093	0.00261743
chr5:159344638-159344657_ADRA1B_+	ADRA1B_GAAGGAGATGTCCAACTCCA	ADRA1B	0.630254	-0.197183	-0.352277	0.420845	-0.262239	0.710632	0.983326	1.05119	0.98117
chr5:159399447-159399466_ADRA1B_-	ADRA1B_TTTGAAGCCCGGCTGCCCGT	ADRA1B	-0.0846658	0.203373	-0.478769	0.30501	-0.283885	0.513782	0.608987	0.310233	0.163919
chr20:4202589-4202608_ADRA1D_+	ADRA1D_AGACACGCCAGAGAGGGCGG	ADRA1D	-2.46732	-1.23463	-1.9524	-2.07801	-3.03292	-1.67779	-2.71798	-0.987387	-0.855649
chr20:4229065-4229084_ADRA1D_+	ADRA1D_GCAGCACAGCACGTCCACGG	ADRA1D	-0.235376	-0.947169	-1.52448	0.0909983	0.0908965	0.178214	0.483029	0.0587799	0.213642
chr20:4229397-4229416_ADRA1D_-	ADRA1D_GGACAACCGGAGCTCCGCGG	ADRA1D	0.185151	-2.27566	-2.84277	-0.343785	-0.505443	0.340256	0.188962	0.166163	-0.404587
chr20:4202319-4202338_ADRA1D_-	ADRA1D_GTCGCACAAGATCCGCGCCG	ADRA1D	0.834253	0.610735	0.681769	-1.47805	-2.05062	0.240384	0.313618	0.436127	0.7326
chr10:112838313-112838332_ADRA2A_+	ADRA2A_ATCGAGAAGAAGGGCGGCGG	ADRA2A	0.0190003	-0.793582	-0.866381	-0.529938	-0.419479	0.129257	0.454379	0.0978355	0.151792
chr10:112837763-112837782_ADRA2A_+	ADRA2A_CCAGGAGCAGCCGTTGGCCG	ADRA2A	-0.0309793	-0.270596	-0.714345	0.153378	-0.918809	0.418912	0.358126	0.169472	0.668773
chr10:112838995-112839014_ADRA2A_-	ADRA2A_GCGTGGCACGGAGCACCCGA	ADRA2A	-0.0174775	-0.393332	-1.19841	-0.172445	0.0218433	0.404639	0.64149	-0.212309	-0.275725
chr10:112838301-112838320_ADRA2A_-	ADRA2A_TTCTCGATGGAGATGAGCGG	ADRA2A	-0.140419	-0.103521	-0.290337	-0.435377	0.154338	0.00955624	0.200459	0.0789869	0.214292
chr2:96781343-96781362_ADRA2B_+	ADRA2B_AAAGAAAGATCCGATGCTGG	ADRA2B	-0.574178	0.0761338	-0.356684	0.286913	-0.602216	0.560394	0.764055	-0.00515165	0.183859
chr2:96781384-96781403_ADRA2B_-	ADRA2B_CCAGTGCAAGCTCAACCAGG	ADRA2B	0.152792	-0.40626	-0.674368	0.40881	-0.585602	0.256441	0.210315	-0.197998	-0.378931
chr2:96781056-96781075_ADRA2B_+	ADRA2B_GGAAGGGCAGCCCAACTGGG	ADRA2B	-0.661361	-0.329868	-0.330231	-1.06927	-2.946	-0.38885	-0.383471	-0.738227	-0.650146
chr2:96781448-96781467_ADRA2B_+	ADRA2B_GGGCGGCAGCGAGATGACGG	ADRA2B	-1.75839	0.726132	0.692487	-0.0353438	-0.574229	0.534535	0.630251	0.597895	0.571317
chr4:3768848-3768867_ADRA2C_-	ADRA2C_GATGAGCCACACGGCCACGA	ADRA2C	-0.184047	0.0677559	-0.00170025	-0.00243078	-0.810906	0.598203	0.117688	0.081073	-0.327734
chr4:3769185-3769204_ADRA2C_+	ADRA2C_GCCGGACGAGAGCAGCGCAG	ADRA2C	-0.417281	0.299355	0.206769	-0.0209727	-0.929243	-0.251846	-1.07929	-0.26254	-0.602746
chr4:3769391-3769410_ADRA2C_-	ADRA2C_GCGCGACAGGAAGAACTCGA	ADRA2C	-0.88764	-0.0892443	-1.05456	-0.659067	-0.943528	0.135831	-0.431998	0.22578	1.08619
chr4:3768892-3768911_ADRA2C_-	ADRA2C_TGGCGGTAGAGCGAGACCAG	ADRA2C	0.173228	0.393842	0.183565	-0.344022	-1.49311	0.108867	-0.161283	0.124046	0.406052
chr10:115804799-115804818_ADRB1_+	ADRB1_ACGGGCGTGCGGGTAAGCGG	ADRB1	-1.35232	-0.424021	-0.793413	-1.29402	-2.22946	-0.152282	-0.156664	-0.641882	-0.648931
chr10:115804260-115804279_ADRB1_-	ADRB1_AGAAGGAGCCGTACTCCCAG	ADRB1	-0.86554	-0.112654	-1.09105	-0.533799	-0.398771	0.479634	0.800044	0.265217	0.516102
chr10:115804139-115804158_ADRB1_-	ADRB1_CAGCCGCGGCGTCTTGGCGA	ADRB1	0.0995414	0.105974	-0.0888316	-0.597843	-1.25223	0.217439	0.513903	-0.47469	-0.617342
chr10:115804562-115804581_ADRB1_-	ADRB1_TACGGACGAGGCGATGGCGT	ADRB1	-0.465412	0.146362	-0.431621	-0.628083	-1.5925	-0.0101122	0.140966	0.0545252	0.357447
chr5:148207028-148207047_ADRB2_-	ADRB2_ACGAAGACCATGATCACCAG	ADRB2	-0.195879	-0.802381	-1.25534	0.0744417	-0.426583	0.101868	-0.32065	-0.164911	-0.25252
chr5:148206567-148206586_ADRB2_-	ADRB2_CAGACGCTCGAACTTGGCAA	ADRB2	0.213522	0.354289	0.399994	0.828793	1.2314	0.389789	0.0937674	0.397285	0.709973
chr5:148206760-148206779_ADRB2_+	ADRB2_GACCCTGTGCGTGATCGCAG	ADRB2	-0.555948	0.506917	0.826592	0.691261	0.571602	-0.0862915	-0.0578245	0.292362	0.609564
chr5:148207029-148207048_ADRB2_-	ADRB2_GACGAAGACCATGATCACCA	ADRB2	-0.579765	0.992068	-0.0151126	-0.0438709	-1.15352	1.01633	0.749605	-0.773236	-1.35399
chr8:37823679-37823698_ADRB3_+	ADRB3_CCAGTGGCCAGTCAGCGCCA	ADRB3	0.0630889	0.330642	-0.0719217	0.224822	0.100179	-0.275144	-0.416369	-0.0619539	0.253817
chr8:37823389-37823408_ADRB3_+	ADRB3_GAGGCGAAGGCACAGCAGCG	ADRB3	0.153218	0.795182	0.188866	0.480654	-0.0204215	-0.155257	0.0129996	-0.0347683	0.126835
chr8:37823312-37823331_ADRB3_-	ADRB3_GATGCTCTTCGTCTACGCGC	ADRB3	-0.0401159	0.538645	-0.341314	-0.0379637	-1.28484	0.527985	0.534724	0.271428	0.160075
chr8:37823469-37823488_ADRB3_+	ADRB3_GATGGGCGCAAACGACACCG	ADRB3	-0.327379	0.859191	0.518934	0.60259	-0.102847	-0.115283	-0.526819	0.285377	0.10467
chr11:67034200-67034219_ADRBK1_+	ADRBK1_CGTGAGCTACCTGATGGCCA	ADRBK1	-0.732105	0.882927	1.21845	1.21914	1.44305	0.186922	0.276376	0.41166	0.589266
chr11:67046723-67046742_ADRBK1_+	ADRBK1_CTTGGTGGAATTCTATGAGG	ADRBK1	-0.537297	0.0712456	0.188152	0.326494	0.00721148	-0.431262	-0.854481	-0.339659	-0.735138
chr11:67046894-67046913_ADRBK1_+	ADRBK1_GAAGTACGAGAAGCTGGAGA	ADRBK1	-0.308202	1.70822	2.12281	0.673171	0.746718	-0.282637	-0.0339135	-0.292923	-0.300826
chr11:67044752-67044771_ADRBK1_+	ADRBK1_TGTCATGCAGAAGTACCTGG	ADRBK1	0.07714	1.50492	1.99727	1.34271	1.34473	0.292146	0.35151	-0.0446514	0.431538
chr22:26100151-26100170_ADRBK2_+	ADRBK2_AAGCGGCTGGGCTGTCACGG	ADRBK2	0.0177794	0.459605	0.208252	0.496737	0.216614	0.331437	0.527489	0.474175	0.585865
chr22:26110395-26110414_ADRBK2_+	ADRBK2_ACTCTACAAGAACTTCCCTT	ADRBK2	0.885401	0.762522	-0.0889491	0.433265	0.0871369	0.595626	0.417022	1.11248	0.974715
chr22:26114224-26114243_ADRBK2_+	ADRBK2_GGAAGGACTGTATTATGCAC	ADRBK2	-1.38395	0.108728	-0.15241	0.284534	-0.513693	0.466924	0.568953	0.535967	0.426604
chr22:26099522-26099541_ADRBK2_+	ADRBK2_TGACCGAATGACACTCACCG	ADRBK2	0.0324755	0.792052	0.746073	0.513423	0.189359	0.745793	0.521385	0.467361	0.00705994
chr20:60879572-60879591_ADRM1_-	ADRM1_CAGCACGTAGACCCTCCCGC	ADRM1	-0.408409	-2.74917	-4.12495	-1.97212	-2.92879	-0.98964	-1.68626	-0.807422	-1.28844
chr20:60878705-60878724_ADRM1_+	ADRM1_GGCGGGAAAGATGTCCCTGA	ADRM1	-1.50376	-3.4754	-5.03178	-2.48637	-3.64567	-0.848647	-1.63704	-1.13364	-1.48566
chr20:60881744-60881763_ADRM1_-	ADRM1_TGAGCTGCATGAGCTGGCTG	ADRM1	-0.223224	-1.78814	-2.63316	-0.812209	-1.65382	-0.403688	-0.216977	-0.0298205	0.143127
chr20:60881341-60881360_ADRM1_-	ADRM1_TTCGTGGCCGCTGCTTCCGC	ADRM1	0.177134	0.359878	-0.311524	-0.314268	-1.5171	0.120181	-0.015904	-0.204782	-0.444191
chr22:40754885-40754904_ADSL_-	ADSL_ACAGCAACGTTTCCCAACTG	ADSL	-4.56099	-0.253565	-1.73382	-0.476382	-2.31367	-2.48037	-4.73799	-1.56197	-3.80561
chr22:40742630-40742649_ADSL_-	ADSL_CACGAAGCACATCTCCGGGC	ADSL	-4.61137	-0.929029	-2.41833	-0.502138	-1.11449	-2.24526	-2.82194	-2.63177	-4.22003
chr22:40745889-40745908_ADSL_+	ADSL_GGAGAACATCGACTTCAAGA	ADSL	-3.91958	-1.3348	-4.11456	-0.524557	-3.84689	-0.269534	-3.1794	-1.32866	-5.22868
chr22:40750259-40750278_ADSL_-	ADSL_GGCAAGCCGAGAGATCACTC	ADSL	-5.31184	-0.911441	-2.20043	0.12059	-1.37014	-2.93668	-4.75498	-2.8724	-6.13509
chr14:105207001-105207020_ADSSL1_-	ADSSL1_ACAGGAGGTCGCAGATGCGG	ADSSL1	-0.046944	-0.247047	-1.03582	-0.087954	-0.254176	0.356471	0.46614	-0.400988	-0.48443
chr14:105201362-105201381_ADSSL1_+	ADSSL1_CAACAACGCCGGCCACACGG	ADSSL1	0.159086	-0.310847	-0.437648	-0.399607	-0.770548	0.33324	0.484281	0.1269	-0.187805
chr14:105190592-105190611_ADSSL1_+	ADSSL1_GAAGAGCCAAGCCAGCATGT	ADSSL1	-1.08197	-1.20322	-1.59566	-1.16188	-2.21765	-0.658838	-1.12186	-0.314429	-0.710106
chr14:105207459-105207478_ADSSL1_+	ADSSL1_TGCTGAGCGGATCAGACCCA	ADSSL1	-1.04835	0.0791	0.555915	-0.603029	-1.76495	0.273252	0.328109	-0.01659	-0.316996
chr1:244581001-244581020_ADSS_-	ADSS_AGTTTGGTGTAACTACTGGA	ADSS	-2.52059	-0.285027	-1.60144	0.256728	-1.05734	-1.14423	-2.42951	-0.574382	-1.2688
chr1:244587632-244587651_ADSS_-	ADSS_CAACAGAGACAAGAACAAGC	ADSS	-1.08205	-0.363057	-2.23716	-1.14784	-2.04238	-0.692869	-2.41524	0.135115	-0.450857
chr1:244615095-244615114_ADSS_-	ADSS_GTTCGCCGAGACCTACCCGG	ADSS	-3.6336	-0.39619	-0.381668	-1.52909	-3.87753	-0.661876	-0.691536	-0.716907	-0.855638
chr1:244583555-244583574_ADSS_+	ADSS_TAAACTCCATCTCTCACCAT	ADSS	-3.1706	-0.332821	-2.10172	-0.761534	-0.852763	-0.436153	-1.13483	-0.396696	-0.988956
chr6:11723651-11723670_ADTRP_+	ADTRP_AGAAAGCTGCTAGACCCAAG	ADTRP	-0.193842	-0.0113645	-0.141879	0.212816	-0.827527	0.423638	0.406167	0.872462	0.7825
chr6:11735878-11735897_ADTRP_+	ADTRP_GACGACTTCAGCCAATGTGA	ADTRP	-0.296166	0.448325	0.943233	0.383681	0.529902	0.429347	0.436059	-0.587267	-0.84073
chr6:11766531-11766550_ADTRP_+	ADTRP_GATGACAGTATCTAGGACCT	ADTRP	0.270964	1.13077	0.869258	0.793511	0.401268	0.612081	0.616541	0.488919	0.143044
chr6:11778972-11778991_ADTRP_+	ADTRP_GCATGTAGAAGTCTTCGTCA	ADTRP	-0.281835	-0.795498	-1.33731	0.214681	-0.35422	0.728488	1.00744	-0.239496	-0.401166
chr7:44144361-44144380_AEBP1_+	AEBP1_GAGATCGAGGAGTTCCTCGA	AEBP1	-0.381986	-1.31566	-3.40674	0.539653	-0.41489	0.0268792	0.128021	0.356304	0.274113
chr7:44146281-44146300_AEBP1_+	AEBP1_GCCCAAGGAGAAGCCACCTA	AEBP1	0.131753	0.811129	0.378551	1.01193	0.596133	0.823037	0.660916	0.753213	1.04659
chr7:44147238-44147257_AEBP1_+	AEBP1_GGAGACCGAGCAACCCACAC	AEBP1	0.875875	-0.951624	-2.03821	0.0110034	-1.72009	0.209313	0.302637	-1.09408	-1.16385
chr7:44147054-44147073_AEBP1_+	AEBP1_TAACTGGCAGAATCCAGGAG	AEBP1	-1.35509	-1.50976	-2.17105	-0.486291	-1.18044	-0.0567424	-0.527136	-1.00213	-2.78085
chr12:19593165-19593184_AEBP2_+	AEBP2_AGCAGCGTAGTCTCCAGCGG	AEBP2	-1.49789	-0.840765	-1.02467	-0.953081	-2.05242	0.122611	0.587937	0.614836	0.645913
chr12:19592796-19592815_AEBP2_+	AEBP2_GCGGCGCTGCTGCTGAACGG	AEBP2	-0.984011	0.292087	-0.201391	0.215302	-0.218151	0.282996	1.04831	0.943596	1.72236
chr12:19615466-19615485_AEBP2_+	AEBP2_GTAGACAGCACAATTTCCAG	AEBP2	0.492337	-0.236876	-0.305871	0.368927	0.671546	0.61971	1.24261	0.455476	1.0894
chr12:19615467-19615486_AEBP2_+	AEBP2_TAGACAGCACAATTTCCAGT	AEBP2	-0.512995	-0.148079	-0.370255	-0.498856	-1.2267	0.588728	1.22388	0.866904	1.11811
chr15:89169535-89169554_AEN_+	AEN_GAAGGAGCCGACAGCACCAG	AEN	-2.09572	0.146872	-0.704979	-0.829549	-0.341269	0.0522631	-0.0126002	-0.505706	-0.289251
chr15:89169898-89169917_AEN_-	AEN_GCGGGTACGGTAGTCAGCGA	AEN	-0.186555	-1.58747	-4.26469	-1.72328	-4.11999	-0.260965	-0.722619	0.0441361	-0.315521
chr15:89173460-89173479_AEN_+	AEN_TGGCCCGATGACCTGGCCCA	AEN	0.112991	0.390825	-0.449644	0.484652	0.495903	0.0266736	0.328103	0.341621	0.202622
chr15:89172579-89172598_AEN_-	AEN_TGTGGAGGCCGGGCTCGCTG	AEN	-1.07295	-0.868277	-0.685335	-1.838	-4.29265	-0.727535	-0.768294	-1.05298	-1.7967
chr19:3053860-3053879_AES_-	AES_GAAGACAAGAACGGGCACGA	AES	-0.717928	-0.355655	-1.57911	0.0881748	-0.585781	-0.155979	0.180694	-0.0782673	-0.53997
chr19:3061196-3061215_AES_+	AES_GATGCGGTCGCAGGAGTCCG	AES	0.402142	-0.556917	-1.83689	0.625588	-0.240302	0.563211	1.00264	0.172777	-0.428279
chr19:3055688-3055707_AES_-	AES_GCTGAACGGGATTTGTGCCC	AES	-1.27172	-0.293054	-1.06205	-0.789845	-2.52288	-0.123482	-0.0407626	0.0362717	0.105681
chr19:3054162-3054181_AES_-	AES_GGTCTTGGGAGCCATTGAGA	AES	-0.985234	-0.613202	-0.952528	-1.02203	-2.03922	-0.235091	-0.256821	0.093901	-0.251063
chr5:148679860-148679879_AFAP1L1_+	AFAP1L1_AACACAGCAGACCTCCACTC	AFAP1L1	0.324155	-1.59873	-2.00403	-0.176323	-0.970589	-0.126874	0.034397	-0.0882802	-0.386716
chr5:148689665-148689684_AFAP1L1_+	AFAP1L1_GCAGAGCCGAGAGCAGGCCG	AFAP1L1	0.33676	-0.522414	-1.22074	-0.0583061	-1.02387	0.264631	0.566497	-0.636527	-0.558559
chr5:148651526-148651545_AFAP1L1_+	AFAP1L1_GGCGCCATGGACCGAGGCCA	AFAP1L1	-1.25889	-0.0563496	-0.342136	-1.35991	-1.71033	-0.00870677	-0.31979	0.329338	0.507645
chr5:148679115-148679134_AFAP1L1_-	AFAP1L1_TGAGGTACTCGTGGTCCAGG	AFAP1L1	-0.158726	-0.423232	-1.19196	-0.208927	-0.877867	0.100241	-0.29283	0.346848	0.410877
chr10:116100377-116100396_AFAP1L2_+	AFAP1L2_AAAGCCGGAGGAGCTCCGCC	AFAP1L2	-0.156646	-0.0934739	-0.705371	-0.42836	-1.29562	-0.185404	-0.377236	0.0141672	-0.0372965
chr10:116091629-116091648_AFAP1L2_-	AFAP1L2_GAGCAGGGCCTGCTACCCAA	AFAP1L2	-1.14775	-0.750402	-1.43496	-1.3834	-1.94425	-0.0774933	-0.662501	-0.392981	-0.481637
chr10:116082976-116082995_AFAP1L2_+	AFAP1L2_TGGAGACTCCGTCTTTGGGA	AFAP1L2	0.455663	-1.5989	-1.56084	-1.29536	-1.63751	-0.10853	-0.381546	-0.34985	-0.0262888
chr10:116075432-116075451_AFAP1L2_-	AFAP1L2_TTACCAGTGGCCCTCGCCGG	AFAP1L2	0.487698	-0.559655	-0.736409	-0.327807	-0.342949	0.202167	0.154602	0.288398	-0.103519
chr4:7840312-7840331_AFAP1_-	AFAP1_GAGCTGAAGATTACTCAGCA	AFAP1	1.01796	0.0684565	-0.436755	1.41889	0.193337	0.358957	-0.0839775	0.192271	-0.118388
chr4:7844908-7844927_AFAP1_-	AFAP1_GGAAGAAGCGGTTCGGCCAG	AFAP1	0.393469	-0.332244	-0.955188	-0.0432169	-0.716245	0.240086	0.682663	-0.0243893	-0.118756
chr4:7873662-7873681_AFAP1_+	AFAP1_GTCAGAATGAGACTCACCTT	AFAP1	0.816304	0.325981	0.32216	1.01095	0.490796	0.472294	0.727236	-0.123657	-0.207248
chr4:7870355-7870374_AFAP1_-	AFAP1_TGCCGGAGATCCCTCAGCCC	AFAP1	0.363055	-0.786859	-1.22851	-0.81715	-2.1602	0.637118	0.504705	-0.376296	-0.250108
chr4:88047354-88047373_AFF1_+	AFF1_AGGCGGGAAGCAGACACCTG	AFF1	-0.32584	-0.996915	-1.1586	-0.994077	-1.82119	-0.314455	-0.205641	-0.292244	0.227185
chr4:87968580-87968599_AFF1_-	AFF1_CATGGGCCGGACATAAGCCG	AFF1	0.450623	0.917991	0.810391	0.160849	-0.306209	0.186119	0.241368	0.265755	0.0319841
chr4:88036365-88036384_AFF1_+	AFF1_GAAGATAAACAGCCGCCCGC	AFF1	0.210113	1.08636	0.717594	0.905525	0.539766	0.840698	1.36473	0.741195	1.11107
chr4:88055809-88055828_AFF1_-	AFF1_GGGCCTCGGCCTGTTCCCAA	AFF1	0.376619	0.210578	-0.125182	0.0308471	-0.215824	0.308442	0.58193	0.186825	-0.0365575
chrX:147924509-147924528_AFF2_-	AFF2_ACTTTGTAAGGTGAATCCTG	AFF2	1.3631	-0.165826	-0.542607	-0.301223	-0.469992	0.277887	0.387083	0.070345	-0.030494
chrX:148037778-148037797_AFF2_-	AFF2_CCTCCAGAAATAATGCACGG	AFF2	0.723123	0.776404	0.722128	1.03191	0.0260253	0.447233	-0.146864	0.714648	1.10595
chrX:148035138-148035157_AFF2_+	AFF2_CCTGCAGTGCAAGCCAGCGG	AFF2	-0.813069	-0.0815761	-0.231261	-0.733586	-1.16472	-0.135104	-0.0576629	0.0217026	0.521438
chrX:147743753-147743772_AFF2_+	AFF2_GTACTGGCAAGCCAGGCCAG	AFF2	0.160171	0.480325	0.0525199	0.113949	-0.547081	0.146068	-0.0769954	-0.619591	-1.34035
chr2:100625364-100625383_AFF3_-	AFF3_CAGATAGAAATGCATTACGG	AFF3	-0.558536	-0.300975	-0.491847	-0.0187717	-1.11936	-0.0483472	-0.459668	-0.145544	-0.365815
chr2:100623135-100623154_AFF3_-	AFF3_GCCGGAGCCTGCCAGAGCCA	AFF3	-0.00832967	-0.40179	-1.507	0.126621	-0.247031	0.202291	0.214209	0.298944	-0.0443196
chr2:100368726-100368745_AFF3_+	AFF3_GCTTGAATAGCAGAAAGTGG	AFF3	-0.879327	1.27343	1.1909	0.108835	-1.21063	0.111005	-0.373574	-0.275414	-0.452866
chr2:100623711-100623730_AFF3_+	AFF3_GTAGTGCTACAGATAGACGA	AFF3	-0.145047	0.548611	0.113475	0.0908553	-0.787439	0.151552	-0.153975	-0.44872	-0.457598
chr5:132234813-132234832_AFF4_-	AFF4_ATTGTGATAAGACAATGCCG	AFF4	0.18582	-1.0888	-1.93355	-0.280304	-0.547841	-0.0617941	-0.48455	-0.315451	-0.549184
chr5:132269977-132269996_AFF4_+	AFF4_CATGGGCCGCACATAGGCAG	AFF4	-0.612738	-1.38327	-2.9187	0.013252	-1.09186	-0.667222	-0.984577	-0.386747	-0.837185
chr5:132262856-132262875_AFF4_+	AFF4_GTATGAATAGCCGTTAGAGG	AFF4	-1.07895	0.893329	1.00563	0.0510681	-0.862508	0.0817477	0.107561	-0.392723	-0.48092
chr5:132233923-132233942_AFF4_+	AFF4_TCGGGAGATGCACTCTGGGA	AFF4	-1.1895	-0.695965	-1.43107	-0.0322632	0.128294	0.380318	0.275179	0.0544024	0.0589795
chr18:12367293-12367312_AFG3L2_-	AFG3L2_AGAAAGATGATTCTCACTGG	AFG3L2	-3.40315	-6.38963	-8.17366	-2.07493	-1.72223	-2.38995	-2.61253	-2.63472	-2.32307
chr18:12376955-12376974_AFG3L2_+	AFG3L2_AGGTAGGACTCACCGTCCGG	AFG3L2	-4.42233	-5.05634	-6.60806	-1.82963	-2.37743	-1.67972	-2.44752	-2.5886	-4.49981
chr18:12366999-12367018_AFG3L2_-	AFG3L2_CGGGAGAGAAATCACTTGGA	AFG3L2	-2.90414	-2.42275	-4.43719	-2.66969	-4.89807	-2.69538	-3.06702	-1.55504	-2.21512
chr18:12359987-12360006_AFG3L2_-	AFG3L2_GAATCTGGAAACTTTACAGC	AFG3L2	0.344206	0.313369	0.225124	-0.924018	-3.91433	0.239926	0.0744901	0.158276	-0.279234
chr17:76187075-76187094_AFMID_-	AFMID_AGTCGGACAACCCATCGGCT	AFMID	-0.0817393	-0.819133	-1.36062	-0.284763	-1.20253	-1.03456	-1.20456	-1.03789	-1.45387
chr17:76198601-76198620_AFMID_-	AFMID_ATGCAGCAGGCTCTTCCTGG	AFMID	0.328677	-0.606994	-1.25427	0.20175	-0.463822	-0.718344	-0.601783	-0.667983	-1.39573
chr17:76183494-76183513_AFMID_-	AFMID_TCTGCAGACATCTTCTTCCA	AFMID	-1.18421	-0.751405	-1.59439	-0.0721041	-0.0639781	-0.132325	-0.217566	0.315885	0.263992
chr17:76198792-76198811_AFMID_+	AFMID_TTCTTCCTGTTCTTTCACGG	AFMID	-1.0791	-0.965706	-1.64184	-0.600024	-1.6487	-0.215486	-0.788103	-0.85515	-0.55141
chr4:74364872-74364891_AFM_-	AFM_AAGAGACACCAGTTCTTCAG	AFM	0.62334	-0.208638	-0.496255	0.146295	-1.11923	0.335334	-0.112423	0.391832	-0.0253521
chr4:74347551-74347570_AFM_+	AFM_TAACCCTGCCCACACAACCT	AFM	-0.253787	0.284585	-0.0658664	0.0470978	-1.08619	0.318626	0.219311	0.166751	0.0977028
chr4:74365762-74365781_AFM_+	AFM_TCGAACTATCAACCCTGCTG	AFM	0.876465	0.425501	-0.156928	-0.104049	-0.515021	0.295473	0.637807	0.230152	0.391379
chr4:74354455-74354474_AFM_+	AFM_TGTGCAGTGCATCCGTGACA	AFM	0.0742445	-0.0466616	-0.233582	-0.105071	-0.798507	0.326486	0.610726	0.391133	0.427726
chr4:74303967-74303986_AFP_+	AFP_ACTGCAATTGAGAAACCCAC	AFP	-0.624779	0.0235784	-0.440736	-0.0880963	-0.896859	0.669445	0.375663	0.329875	0.101119
chr4:74313238-74313257_AFP_+	AFP_ATGCTGCAAACTGACCACGC	AFP	-0.509143	0.525354	0.168556	0.213916	0.970468	0.106196	-0.0493307	-0.270693	-0.205129
chr4:74315083-74315102_AFP_-	AFP_ATTACTGAGACAGCAAGCTG	AFP	-0.0809403	-0.202143	-1.55038	0.484092	-0.260451	0.506435	0.854425	-0.0173372	-0.0451322
chr4:74310789-74310808_AFP_+	AFP_GTACATGAGCACTGTTGCAG	AFP	0.446089	-0.283436	-0.817376	-0.118603	-1.12796	0.428443	0.427786	0.257205	0.0425018
chr2:64800144-64800163_AFTPH_-	AFTPH_CATGGTGGCTGTCTGACCGA	AFTPH	0.153454	-0.0281447	-0.266398	-0.227477	-0.689567	-0.0632487	0.0195584	-0.0823138	0.214708
chr2:64819053-64819072_AFTPH_+	AFTPH_GAAGCTATCAAGGTGATCGC	AFTPH	-1.17375	0.848436	0.166671	0.932782	0.179939	0.801011	1.05213	0.480744	0.234385
chr2:64779464-64779483_AFTPH_+	AFTPH_GATAACAAAGGAGACACTGA	AFTPH	-1.16597	0.769053	-0.067929	0.522126	-0.552842	0.0605882	0.0477759	0.180711	-0.42231
chr2:64796330-64796349_AFTPH_-	AFTPH_GTTTCGGGTGTCTATTCCCA	AFTPH	-0.696086	-0.405825	-0.759777	-0.0913969	-0.459458	-0.228023	-0.315592	0.241985	0.11253
chr2:236626204-236626223_AGAP1_+	AGAP1_ATTGTGGGTAACTTGGCCAG	AGAP1	1.1608	0.911592	0.816175	0.891343	0.244744	0.158347	0.44748	0.774379	1.02721
chr2:236617829-236617848_AGAP1_-	AGAP1_CCATTCCTGGCTGTTCACGA	AGAP1	0.391227	1.47934	1.26292	0.791841	0.294627	0.478769	0.67567	0.883915	1.48113
chr2:236403384-236403403_AGAP1_-	AGAP1_GGTGGACCGACTCGAAGCGC	AGAP1	-0.363848	0.617441	0.66822	0.365354	0.323428	-0.265374	0.564951	0.351381	1.01332
chr2:236653349-236653368_AGAP1_-	AGAP1_TATAACAGCGTCCACCCACA	AGAP1	0.427812	1.39026	1.73206	0.825182	0.480936	0.591301	0.647128	0.177204	0.444374
chr12:58131425-58131444_AGAP2_-	AGAP2_AGTGGAGCCAAAGCCGGCGG	AGAP2	0.0294507	-3.53945	-4.84785	-0.817807	-1.63698	0.152573	0.238411	-0.451644	-1.16079
chr12:58127857-58127876_AGAP2_+	AGAP2_GAAGGGAACTCAGCTGCCCA	AGAP2	-0.236599	-0.962195	-1.69502	-1.41929	-2.87207	0.164958	0.179782	0.384195	0.0138327
chr12:58128119-58128138_AGAP2_-	AGAP2_GCTAATCCGAGAGGAAGCTG	AGAP2	-3.43992	-1.90486	-3.53608	-0.714069	0.0961038	0.0775866	-0.267751	0.2117	-0.015495
chr12:58126631-58126650_AGAP2_-	AGAP2_TGTGGATCGGGTCTTCCAGG	AGAP2	-0.35738	-0.884062	-1.29866	0.417455	1.17729	-0.166831	0.113739	0.439695	0.304153
chr7:150814733-150814752_AGAP3_-	AGAP3_AAACACCACTGCATCCACCC	AGAP3	0.378086	1.08957	1.57091	0.405281	-0.227191	0.560664	0.494939	0.259839	0.420887
chr7:150784050-150784069_AGAP3_-	AGAP3_GATGCACGGACTCGAAGCGC	AGAP3	-0.969451	-0.608034	-0.869071	0.184206	0.106013	-0.0745602	-0.29276	0.144842	0.469752
chr7:150814531-150814550_AGAP3_-	AGAP3_GCATCACCTGGAGCTCAGGG	AGAP3	-0.546877	-1.98145	-3.09232	-0.915924	-1.22845	-1.03381	-1.17548	-0.491589	-0.961694
chr7:150814199-150814218_AGAP3_+	AGAP3_GTCTAGCGGGAAGTCAGCCC	AGAP3	-0.43712	-0.927439	-1.51221	0.70083	0.515302	0.129046	0.372221	0.243909	0.600374
chr4:178357469-178357488_AGA_-	AGA_AAGACAGGACATATTGCTGC	AGA	0.302204	0.973116	0.367863	0.954124	-0.0185618	0.556458	0.447866	0.513091	0.547221
chr4:178363452-178363471_AGA_+	AGA_AGGGCTGGAGCAGCGCACTA	AGA	-0.322518	1.00838	1.43874	0.450057	-1.0873	0.577461	0.391381	1.21491	1.65313
chr4:178355553-178355572_AGA_+	AGA_CAATATATCACCATTCCCAG	AGA	-0.204804	0.14402	-0.140849	-0.829284	-1.19848	0.549455	0.272229	-0.0544998	-0.898021
chr4:178361559-178361578_AGA_-	AGA_TGGAGGGCATTAGCATCTGG	AGA	0.687233	-0.748285	-1.1265	0.932695	0.435427	0.289463	-0.100462	0.3912	0.504487
chr15:86800171-86800190_AGBL1_-	AGBL1_GCACTGCTGGCTGTGACCAA	AGBL1	-0.636049	-0.156561	-0.928198	0.165957	-0.419772	0.537428	0.614111	-0.356917	-0.0554433
chr15:86697720-86697739_AGBL1_+	AGBL1_GCCAGGAAGAACCTATCCCA	AGBL1	-0.172078	1.05919	0.685147	0.432529	-0.00136752	0.293153	-0.021099	-0.156221	-0.0469343
chr15:86702180-86702199_AGBL1_+	AGBL1_GCTGGGAATTAATGGAGCCA	AGBL1	0.417022	0.747783	0.305934	0.721913	0.0377337	0.608879	0.29692	0.107445	0.0804709
chr15:86790910-86790929_AGBL1_+	AGBL1_GGCCGCAGAGCAGTGAACCG	AGBL1	-0.0241871	0.183244	-0.347403	0.811059	0.519577	0.0472165	0.469849	0.387692	0.42787
chr11:47712350-47712369_AGBL2_-	AGBL2_ACACTAACAAACACACTCAG	AGBL2	-0.917997	-0.831007	-1.24091	-0.0386128	-0.866487	0.281735	0.268001	-0.546996	-1.23264
chr11:47703519-47703538_AGBL2_+	AGBL2_ACCCAGGGTGGACCCGCCAA	AGBL2	0.121647	-1.24998	-2.40095	-0.278433	-0.775158	0.238675	0.00615998	-0.0947789	0.210799
chr11:47731944-47731963_AGBL2_-	AGBL2_GATACCAGACACCCTGCAAA	AGBL2	-0.264914	-0.0161597	-0.832567	-0.412453	-1.75235	-0.314	-0.203991	-0.362992	-0.542798
chr11:47701579-47701598_AGBL2_+	AGBL2_TAAGGACTTCAGATCTTCGA	AGBL2	-0.156802	-0.731014	-0.848827	-1.45013	-2.61993	-0.244865	-0.689831	0.191451	-0.160553
chr7:134678364-134678383_AGBL3_+	AGBL3_GTCCATTGAGCCCAACACGG	AGBL3	-0.749337	-0.486689	-1.61431	-0.0341523	0.19812	-0.231309	-0.23749	-0.0428886	-0.736729
chr7:134718941-134718960_AGBL3_+	AGBL3_TCACAAATAAACACACCCAG	AGBL3	-0.553477	-0.444113	-0.887972	-0.959793	-2.35417	0.314152	-0.0101538	0.403552	1.2046
chr7:134717701-134717720_AGBL3_+	AGBL3_TGAGAGTGGTAATCTACAGA	AGBL3	-0.0186478	0.704257	0.427576	0.206238	-0.148562	0.196844	-0.167804	0.163273	-0.0850135
chr7:134701822-134701841_AGBL3_+	AGBL3_TGAGCCAGTGTATATCCCAA	AGBL3	-0.104062	-0.247674	-0.425437	0.409818	-0.154362	0.358529	0.236692	0.375842	0.469594
chr1:49128854-49128873_AGBL4_-	AGBL4_CACAGGACGAGTCCACCCAG	AGBL4	-1.19414	-0.34011	-0.764454	-0.692996	-1.53097	-0.690348	-0.740518	-0.904299	-0.766083
chr1:49100211-49100230_AGBL4_+	AGBL4_GTAGGATGGACCCATGGAGA	AGBL4	-0.959147	-1.77674	-2.58363	-2.53562	-5.78646	-1.43163	-1.36373	-1.60533	-1.72203
chr1:49119058-49119077_AGBL4_+	AGBL4_TGAAGACCAGGTATTCCCGG	AGBL4	0.25555	-0.275753	-0.520127	0.480685	0.134285	0.0200506	-0.178909	-0.383086	-0.574357
chr1:50317144-50317163_AGBL4_+	AGBL4_TTTGCTCACATTCCCTCCAA	AGBL4	0.775442	0.76224	0.652839	0.295055	-0.877849	-0.197261	-0.725004	0.151746	0.0253938
chr2:27275889-27275908_AGBL5_-	AGBL5_AAGATTCCACCTTCTCCACG	AGBL5	-1.17171	0.336783	-0.369146	-0.385622	-0.749647	0.00671576	0.329291	-0.55799	-0.30213
chr2:27277522-27277541_AGBL5_-	AGBL5_AATAGCAAAGGAGCTCCCGA	AGBL5	-0.175602	-1.74108	-1.91332	-0.63636	-1.82143	0.0347938	0.106145	-0.990295	-0.776132
chr2:27277953-27277972_AGBL5_+	AGBL5_TAAGCAGTAGAGTACACCCA	AGBL5	-1.45063	-0.568081	-0.190623	-1.20901	-2.08058	-8.33966e-05	0.189597	-0.167221	-0.0351499
chr2:27276434-27276453_AGBL5_-	AGBL5_TGGAGAACTTACCTCAAAGG	AGBL5	-1.2925	-0.546598	-0.87274	-0.391869	-1.67923	-0.263554	-0.43029	0.389014	0.0608512
chr6:32151454-32151473_AGER_+	AGER_ACACGAGCCACACTGTCCCA	AGER	0.270901	-0.426661	-0.904866	-0.0950983	-0.708822	0.324192	-0.0681499	-0.148151	0.172991
chr6:32151699-32151718_AGER_-	AGER_ACTGGTGCTGAAGTGTAAGG	AGER	-0.447524	0.563049	0.441691	0.180127	0.118031	0.239901	-0.0884731	-0.329245	-1.25168
chr6:32150412-32150431_AGER_-	AGER_GGTGGAGCAGTAGCTCCTGG	AGER	-1.94351	0.678596	0.815844	-1.03316	-1.39676	0.118785	-0.0225277	0.35896	1.3354
chr6:32151117-32151136_AGER_-	AGER_TCTGCCTCTGAACTCACGGC	AGER	-0.194623	0.395248	0.338327	0.719425	-0.0290422	0.513089	0.397795	0.0366881	-0.639344
chr2:228356265-228356284_AGFG1_+	AGFG1_GAGGATTAAATCCACCACAC	AGFG1	-0.238914	0.747237	0.476792	0.234638	-0.488869	0.278125	0.0656238	0.224228	-0.034378
chr2:228388488-228388507_AGFG1_+	AGFG1_GCCAGAACAAGCCAAAGTCG	AGFG1	-0.758976	0.711714	0.714877	0.385814	-0.003925	-0.312252	-0.0343025	-0.259637	-0.370285
chr2:228337277-228337296_AGFG1_-	AGFG1_GGAGCAGGAGGTACACACGA	AGFG1	-0.130085	0.450318	0.0436582	0.44015	-0.773793	0.905249	0.619373	0.0306009	-0.582851
chr2:228389482-228389501_AGFG1_-	AGFG1_TTGAGAACGACCTACAACTG	AGFG1	0.415999	1.14435	0.80363	0.183809	-0.282468	0.0030129	-0.336343	0.388359	0.429748
chr7:100148090-100148109_AGFG2_+	AGFG2_GAAAGTGAAGGAGTTTCTCC	AGFG2	-0.584474	-0.507773	-0.0778951	-0.33323	-1.06947	0.0834141	0.123076	-0.146389	-1.00906
chr7:100151063-100151082_AGFG2_-	AGFG2_GATCACCCAGAAGTGTCCGA	AGFG2	-1.10509	-0.134121	0.455548	0.20653	-0.366173	-0.568704	-0.160313	-0.474406	-0.803805
chr7:100137107-100137126_AGFG2_-	AGFG2_GCTGGGCGCACTCGAAGCAG	AGFG2	-0.716259	0.484878	0.365549	-0.831095	-2.75563	-0.365182	-0.105846	-0.0378757	0.00758557
chr7:100146509-100146528_AGFG2_+	AGFG2_GTAGTATTCCTGCAATCCCG	AGFG2	-2.84289	-2.22739	-3.74021	-3.27146	-5.12472	-0.531241	-0.653917	-0.859768	-1.52999
chr5:76330313-76330332_AGGF1_+	AGGF1_AAACAGAGAACCATGCTCCT	AGGF1	0.405061	0.749209	0.24956	0.328498	-0.0984832	0.440571	0.175733	0.170216	0.166291
chr5:76342295-76342314_AGGF1_+	AGGF1_AAAGTCACTGTTCCAACTAG	AGGF1	-0.837363	-0.423327	-0.0343918	-0.294853	-0.997054	-0.183857	-0.700803	-0.575501	-0.902487
chr5:76326780-76326799_AGGF1_+	AGGF1_CAACCAGGAGCTCCGCACGC	AGGF1	-0.825836	0.056543	-0.456952	-0.39899	-0.751295	0.402832	0.453668	0.0229133	-0.155679
chr5:76332415-76332434_AGGF1_-	AGGF1_TAATGATGAGCCTTCTAAGG	AGGF1	-0.932402	-0.188462	-0.224897	0.27149	-0.612688	0.248073	0.167812	0.089806	0.155929
chr7:141311046-141311065_AGK_+	AGK_GATGTGATCATTGTTGCAGG	AGK	0.3625	0.425656	-0.40809	0.437335	-1.52705	0.778777	0.23674	0.508966	-0.287647
chr7:141333725-141333744_AGK_+	AGK_GCAATGACCGGCCTTCGATG	AGK	-1.5735	-2.58186	-3.67432	-1.55528	-4.01615	-0.630884	-1.59951	-0.318482	-0.835405
chr7:141341177-141341196_AGK_+	AGK_TACTGGGCACAACCACAGGA	AGK	-1.13615	-0.543808	-1.79353	-0.92368	-3.56302	-0.296996	-0.898107	0.0891337	-0.110784
chr7:141315278-141315297_AGK_-	AGK_TCCAATGGGAATCTTACTGA	AGK	-0.0310511	-1.93861	-1.90747	-1.82083	-4.96188	-0.972985	-1.76537	-0.739577	-0.835835
chr1:100329968-100329987_AGL_-	AGL_GATAGTCCAAGAGTCTGCAA	AGL	-0.212262	-1.34606	-2.78257	-0.363644	-1.02624	0.0662013	-0.18818	-0.524716	-0.779972
chr1:100340944-100340963_AGL_+	AGL_TATGAACGACTGGCTGGCCA	AGL	-0.519581	0.794206	0.431641	0.764988	0.424103	0.828281	0.802625	0.571551	0.116819
chr1:100342032-100342051_AGL_+	AGL_TGAAGAGATAGACTTCTCCA	AGL	0.933116	0.148893	-1.28724	1.16613	0.701709	0.437354	0.323398	0.205552	0.611652
chr1:100327889-100327908_AGL_-	AGL_TGAAGAGTAACACAGTCCAA	AGL	0.118147	-0.493913	-0.870995	-0.386633	-1.74643	0.346191	0.624591	0.118207	-0.44563
chr1:15905470-15905489_AGMAT_-	AGMAT_AGGAGAGAAGCTCTACCACG	AGMAT	0.202216	-0.742366	-1.63775	-0.863116	-1.55869	-0.0248998	-0.194378	-0.785644	-0.789558
chr1:15906599-15906618_AGMAT_-	AGMAT_ATATCCCATATTGCAAGCGA	AGMAT	-0.63697	-0.857851	-1.45412	0.00558883	-2.35428	-0.590377	-0.197494	-0.394309	-0.205903
chr1:15909671-15909690_AGMAT_+	AGMAT_TTGCAGACTGACATTACCCA	AGMAT	-0.15004	-0.622329	-1.59387	0.119102	-0.604145	0.292225	0.289503	-0.240408	-0.0480512
chr1:15911206-15911225_AGMAT_+	AGMAT_TTGGAGGTCCCAGTATCCAG	AGMAT	-1.78381	-2.0748	-3.18909	-0.890266	-2.1719	-0.141842	-0.260795	-0.695451	-1.00538
chr7:15584444-15584463_AGMO_+	AGMO_AAGGCTGAATACCAAGTCCA	AGMO	0.184058	0.655591	0.358257	1.04414	0.328082	0.151544	0.367219	0.227724	0.0604291
chr7:15584456-15584475_AGMO_+	AGMO_CAAGTCCATGGAGAATCCCA	AGMO	-1.61335	-0.680255	-1.91418	-1.7197	-2.14987	-1.13703	-1.38665	-1.97939	-2.99498
chr7:15433771-15433790_AGMO_+	AGMO_GAATCAGTTCCAAAGGACCA	AGMO	0.638454	0.56805	0.470796	0.326924	-0.482768	-0.0155352	-0.0911027	0.270989	0.396405
chr7:15405805-15405824_AGMO_+	AGMO_TAATGAAGCAAACCCTCAGA	AGMO	-0.188077	-1.5	-2.6049	-0.420174	-0.665105	-1.01389	-2.34434	-0.884123	-1.37804
chr1:36358246-36358265_AGO1_+	AGO1_ACTGTCACAGCACTGCCCAT	AGO1	-0.0243745	0.172479	0.133935	0.27097	0.386979	0.434573	0.329173	0.0415081	0.0110609
chr1:36358801-36358820_AGO1_-	AGO1_AGGGATCTGGCCGCTGACCA	AGO1	-0.114679	0.165708	-0.180987	0.712335	0.271494	0.534603	0.729094	0.433154	0.605617
chr1:36354152-36354171_AGO1_+	AGO1_CGACGTGTACCACTACGAGG	AGO1	-0.467351	-0.830805	-1.47412	-0.181351	-0.878296	0.12029	0.327176	-0.459406	-0.434644
chr1:36349019-36349038_AGO1_+	AGO1_TGGGATGGAAGCGGGACCCT	AGO1	-1.73875	-2.90322	-4.20388	-3.142	-3.02655	-1.56533	-0.93654	-1.00206	-1.33325
chr8:141569522-141569541_AGO2_-	AGO2_AACCTCTGACAGATTCCCAA	AGO2	-0.358907	-1.47816	-2.87729	-1.49775	-3.2564	-1.80673	-5.43826	-1.03431	-1.46498
chr8:141570579-141570598_AGO2_+	AGO2_GGTGAAGAAGGAGCGGCCCA	AGO2	0.412813	-3.30158	-5.93305	-2.51359	-6.48821	-1.16917	-2.36869	-1.20117	-2.05367
chr8:141572623-141572642_AGO2_-	AGO2_TACACGATGCACTTTCAGGG	AGO2	0.169806	-1.14117	-2.7378	-1.37487	-4.01525	-0.821322	-1.68456	-0.196351	-0.389561
chr8:141595232-141595251_AGO2_-	AGO2_TCAAGCCAGAGAAGTGCCCG	AGO2	0.539319	-1.24194	-2.86862	-1.87185	-5.19486	-0.396404	-1.08136	-0.356478	-0.97539
chr1:36439017-36439036_AGO3_+	AGO3_GATATGACCACCCTCTGGGA	AGO3	-1.3207	0.148961	0.499185	-0.948566	-2.12147	-0.891739	-0.493452	-1.52582	-1.5522
chr1:36437795-36437814_AGO3_-	AGO3_GTAGCACCACATCAACGGCA	AGO3	-0.59795	-0.139168	-0.640143	0.256415	-0.544887	-0.298471	-0.516182	0.174996	0.0188895
chr1:36411322-36411341_AGO3_+	AGO3_GTGCCCAGAAGACCTGGCTA	AGO3	-0.3345	0.549081	0.489693	0.318807	0.13692	0.0504686	0.0860868	0.0507989	-0.111193
chr1:36397025-36397044_AGO3_+	AGO3_TGAATGGAAATCGGCTCCGC	AGO3	-0.0923577	0.40639	0.22147	0.493919	-0.384983	0.464331	0.367305	-0.0797937	-0.412844
chr1:36288460-36288479_AGO4_+	AGO4_AAGGGAGGTAGTAGATACAA	AGO4	-0.0567044	-0.865693	-1.43107	-0.704721	-1.46476	-0.255892	-0.692321	0.0329088	0.289195
chr1:36291088-36291107_AGO4_-	AGO4_CAAGGTACTAACCTCATGGA	AGO4	-0.669746	0.826843	0.807051	0.589474	-0.047744	0.274835	0.325924	0.467342	0.551536
chr1:36282488-36282507_AGO4_-	AGO4_GGCTGAAACAGGCTAGCCGG	AGO4	-0.168265	-1.1698	-2.64775	-1.44094	-1.05616	0.441367	0.691596	-0.283948	-0.571346
chr1:36291314-36291333_AGO4_-	AGO4_GGGTGGTAGTAACCTTCCGG	AGO4	-1.71678	-1.2906	-2.00966	-1.05126	-3.23155	-1.16108	-2.91139	0.0659746	-1.02864
chr6:32138746-32138765_AGPAT1_+	AGPAT1_ACAACAACATAGGGCTGCGA	AGPAT1	-0.584871	-0.380223	-1.16623	0.34183	0.109104	-0.249493	-0.222871	0.0392913	-0.529708
chr6:32138255-32138274_AGPAT1_-	AGPAT1_CATCGACCGGAAGCGCACGG	AGPAT1	-0.570893	1.12048	1.61479	0.370188	0.139095	0.755853	0.804059	0.448949	0.259345
chr6:32137997-32138016_AGPAT1_-	AGPAT1_GAGGGAACGAGAAACCACAA	AGPAT1	0.53874	0.236647	0.204397	0.68484	-0.177028	0.53371	0.300251	-0.152161	-0.786714
chr6:32139097-32139116_AGPAT1_+	AGPAT1_TCGCACGGCACACACAGGGA	AGPAT1	0.0156929	0.796248	1.5132	0.951751	1.20485	0.657301	0.852964	0.325908	0.00805562
chr9:139571110-139571129_AGPAT2_-	AGPAT2_AAAGTGTGGATCTATCCCGA	AGPAT2	-1.85061	-1.7142	-2.52764	-0.0735541	-0.12195	0.0257633	0.154432	-0.393406	-0.888454
chr9:139569226-139569245_AGPAT2_+	AGPAT2_AGAAGGAAGAGTACACCACG	AGPAT2	0.202751	0.786388	0.589463	0.993503	0.548879	0.374307	0.259247	0.650547	0.839312
chr9:139581666-139581685_AGPAT2_+	AGPAT2_GCAGACGAGCGAGGCCACGG	AGPAT2	-1.07147	1.31978	1.51802	0.774313	1.03095	0.366914	0.16518	-0.412682	-0.527329
chr9:139571565-139571584_AGPAT2_+	AGPAT2_GCTCCGGAAGGACCTCCATG	AGPAT2	-0.374601	-0.045857	-0.356509	0.0964674	-0.431337	-0.439912	-0.167347	0.371332	0.451313
chr21:45387870-45387889_AGPAT3_+	AGPAT3_ACTGTTCACGGACCAGGCCA	AGPAT3	0.637911	0.601885	0.696638	-0.120059	-0.561618	0.630441	0.555689	0.424687	0.500527
chr21:45379579-45379598_AGPAT3_-	AGPAT3_CACGAACTGGGTCTTCAGGA	AGPAT3	0.648424	-0.0671495	-0.752624	-0.0596988	-0.138495	-0.361441	-0.454351	-0.680488	-1.10852
chr21:45390661-45390680_AGPAT3_+	AGPAT3_CCGCAGTCAAGTGCCTCCGG	AGPAT3	-0.557671	-1.36603	-2.04806	-0.556763	-1.32329	-0.180382	-0.335735	-0.656047	-0.770585
chr21:45389094-45389113_AGPAT3_+	AGPAT3_GGAGGAGGACCGGGACACCG	AGPAT3	-2.42592	0.683261	0.649532	-1.04453	-2.009	-0.177179	-0.28111	-0.471941	-0.276133
chr6:161587285-161587304_AGPAT4_+	AGPAT4_ACAGCCCAAAGCGTTCGGAC	AGPAT4	-0.0680556	0.125794	0.562666	-0.327873	-0.773756	0.195124	-0.00819813	-0.252404	-0.0438197
chr6:161574474-161574493_AGPAT4_-	AGPAT4_GAAGCATGAGATCAGCATGC	AGPAT4	-0.723467	1.63889	1.90221	0.438608	-0.67185	0.584119	0.948576	0.654896	0.827268
chr6:161653218-161653237_AGPAT4_+	AGPAT4_GAGACTTCAGCAGTCCCGCG	AGPAT4	0.140008	0.455503	0.40339	-0.276243	-0.552688	0.998233	1.39268	0.203891	0.539717
chr6:161575270-161575289_AGPAT4_-	AGPAT4_GATGTGGTACTTCACCGAGA	AGPAT4	-0.466728	-0.48659	-0.699201	0.121967	-1.00576	-0.0935408	0.582851	0.178098	-0.167487
chr8:6605327-6605346_AGPAT5_+	AGPAT5_AAGAGAGTCACCGACCATGA	AGPAT5	0.0673764	0.586891	0.636619	0.229404	-0.195722	0.119713	0.27263	0.258951	-0.249066
chr8:6566381-6566400_AGPAT5_+	AGPAT5_CTTCTTCGAGAATTACACCG	AGPAT5	0.454834	0.607719	-0.117664	-0.109207	-1.10361	0.37038	0.598701	0.342627	0.630968
chr8:6566401-6566420_AGPAT5_-	AGPAT5_GAGGCGGCTCACCTGGACCC	AGPAT5	-1.36698	-4.11211	-5.26218	-5.34028	-8.08912	-2.8197	-3.63775	-2.17224	-3.70413
chr8:6605298-6605317_AGPAT5_+	AGPAT5_TATGAAGGGAAAGACGATGG	AGPAT5	-0.82597	-0.849951	-1.54277	-0.827101	-1.39027	-0.021002	-0.215919	-0.138867	-0.285557
chr8:41466966-41466985_AGPAT6_-	AGPAT6_AAGCTGGTGGTTCTTCTCCT	AGPAT6	-0.319722	-0.0260088	-0.829453	0.66623	0.0052575	0.0431766	0.266721	0.385636	0.259045
chr8:41469746-41469765_AGPAT6_-	AGPAT6_GATGATCACATCGATCGGTG	AGPAT6	-2.76657	0.827177	0.938618	-0.0402244	-0.289271	-0.271771	-0.366276	0.589922	0.725207
chr8:41456777-41456796_AGPAT6_-	AGPAT6_GTAGAGTTTGCGGATACCAA	AGPAT6	-0.603766	0.922678	1.0128	0.329849	-0.302935	-0.131992	-0.0291627	-0.169712	-0.0211459
chr8:41468285-41468304_AGPAT6_+	AGPAT6_TCTGGTGGTGGGCACAACTG	AGPAT6	-1.58636	-0.566976	-0.575289	-0.619266	-1.28379	-0.674378	-0.848226	-0.851437	-0.672445
chr4:84508416-84508435_AGPAT9_-	AGPAT9_ACTGATCCCAATGAAAGCCA	AGPAT9	-0.119268	0.797271	0.923034	-0.178263	-0.852085	0.21417	0.240119	-0.109341	-0.153124
chr4:84457813-84457832_AGPAT9_-	AGPAT9_GAGAACCAGCGTCAGCCAGG	AGPAT9	-0.858008	-2.28988	-2.19905	-2.28757	-4.40046	-1.93998	-2.50916	-0.961402	-0.631614
chr4:84502829-84502848_AGPAT9_+	AGPAT9_TAGAAGATGAAGTGACCCAG	AGPAT9	0.420096	0.50339	-0.00974876	0.278163	-0.496299	0.249267	0.420365	0.582156	0.311477
chr4:84515995-84516014_AGPAT9_+	AGPAT9_TAGGTTGGCCAGGTTCATGG	AGPAT9	-0.854504	0.923482	0.368946	0.476136	-0.194665	0.548514	0.333309	0.491962	0.738183
chr2:178301507-178301526_AGPS_-	AGPS_ACAGAAGGAGGTGTATCACT	AGPS	0.634461	-0.259239	-0.998918	-0.101635	-0.67804	0.384634	0.171556	0.309058	0.185152
chr2:178257505-178257524_AGPS_+	AGPS_CAAGGCGGTAGCCATGGCGG	AGPS	-0.201332	-2.44657	-3.12116	-1.80881	-2.16123	-0.47988	-0.982848	-1.74857	-2.55752
chr2:178388509-178388528_AGPS_+	AGPS_GGGAGCCTGTCACATCACCA	AGPS	-0.795642	-0.629501	-0.939891	0.375095	-0.83295	1.07133	1.31603	1.10541	1.55777
chr2:178299112-178299131_AGPS_-	AGPS_TATGCTCCACATTTACTCCA	AGPS	-1.01154	-0.0179053	-0.877968	0.167214	-0.411727	0.103783	0.13474	0.516147	0.349374
chr7:16839361-16839380_AGR2_+	AGR2_AACTTACAACCAGATTGAGG	AGR2	-0.471268	-0.830571	-2.22768	0.588621	-1.03929	-0.931437	-1.35306	0.506909	0.505718
chr7:16841265-16841284_AGR2_+	AGR2_AAGAAGCTGACTCCTACCTC	AGR2	0.852367	-0.610653	-0.784166	-0.230881	-1.036	-0.0209941	0.0322809	-0.230379	-0.47549
chr7:16840777-16840796_AGR2_-	AGR2_GATGAGTGCCCACACAGTCA	AGR2	-0.264172	-0.595009	-1.35253	-0.190789	-0.828608	-0.309747	-0.4322	-0.430863	-0.987313
chr7:16834619-16834638_AGR2_+	AGR2_TCGGCTCTAACTGTCAGAGA	AGR2	-0.307962	-0.336416	-0.92539	0.985488	0.496	-0.194565	-0.116071	-0.762545	-0.764812
chr7:16918224-16918243_AGR3_-	AGR3_CATGATGCTACACTCAGCTT	AGR3	0.822188	0.431373	-0.194198	0.413682	-0.108065	-0.114756	0.0904191	0.107792	-0.0491574
chr7:16918133-16918152_AGR3_+	AGR3_CCTCTTGAGAGTGTCTGAGG	AGR3	-0.265356	-1.16502	-1.79506	0.209232	0.066759	-1.13453	-1.50298	-1.41968	-1.89501
chr7:16902237-16902256_AGR3_+	AGR3_GAGAGTATTGACAATCCTCC	AGR3	0.470758	0.449757	0.127772	-0.635119	-0.709157	-0.0692677	0.0167194	0.386016	0.636392
chr7:16900140-16900159_AGR3_-	AGR3_GATTGTACACATATGAGCCT	AGR3	0.454651	1.07625	0.574605	0.67493	-0.44276	0.610057	0.450251	0.447446	0.287487
chr1:979295-979314_AGRN_-	AGRN_ACACCGTCGCTGCCACACAC	AGRN	0.460413	0.602179	0.416174	0.316873	0.957465	0.276012	-0.11757	-0.0803107	-0.0533404
chr1:976076-976095_AGRN_+	AGRN_CGTGTGCGAGCCCAACGCGG	AGRN	0.659087	-2.99556	-3.87139	0.0533061	0.0954243	-1.43484	0.232184	-0.0114602	-0.281365
chr1:979301-979320_AGRN_+	AGRN_GGCAGCGACGGTGTCACCTA	AGRN	-0.700968	0.127392	-0.573038	1.01474	3.65679	-0.481302	-0.398608	-0.0102557	-0.511115
chr1:955702-955721_AGRN_+	AGRN_GGTGGAGGAGATCCTCAACG	AGRN	-0.984945	0.470388	-0.10484	-0.160043	-1.20992	-0.0221258	0.397414	-0.454632	-0.0555932
chr16:67516916-67516935_AGRP_+	AGRP_CTGAGCAGTTACCTCTGCCA	AGRP	-0.745553	-3.24843	-4.32082	-0.928197	-0.831312	-0.622551	-0.688862	-0.720152	-0.222259
chr16:67516599-67516618_AGRP_+	AGRP_GAAGAAGCGGCAGTAGCACG	AGRP	0.138797	0.201334	0.252739	-0.804397	-2.18217	-0.276324	-0.315412	-0.255926	-0.597896
chr16:67517272-67517291_AGRP_+	AGRP_GGCACAGCTCAGCACCGCTG	AGRP	-1.02972	-0.768889	-0.527119	-0.905884	-1.88563	-0.440045	-0.455638	-0.644455	-0.0879904
chr16:67516673-67516692_AGRP_+	AGRP_TTACGCAGCGACGTGAGGAG	AGRP	-0.87173	0.211019	0.380195	-0.130651	-0.665723	-0.0739984	-0.0864512	-0.546855	-0.552182
chr9:88201836-88201855_AGTPBP1_-	AGTPBP1_GAGAGGATTTGAATAGGCAG	AGTPBP1	-0.428182	0.291222	-0.0424277	0.699285	0.633731	-0.133577	-0.12863	0.0600826	0.011235
chr9:88193948-88193967_AGTPBP1_-	AGTPBP1_GAGCAGCTGTAGCTTCGTAG	AGTPBP1	-0.401832	-0.913078	-2.036	0.533411	1.62786	0.312798	0.0155929	-0.13962	-0.28999
chr9:88247656-88247675_AGTPBP1_-	AGTPBP1_TGTCCCAGAATATTCAGAGG	AGTPBP1	0.205991	0.165993	0.0549411	0.666362	0.24933	-0.0425605	-0.147809	-0.373634	-0.799987
chr9:88203269-88203288_AGTPBP1_+	AGTPBP1_TTCTCGTAAGCTCTGAGCAG	AGTPBP1	-0.502955	-0.268574	-0.736483	0.460812	0.133928	-0.223177	0.0014254	-0.298088	-0.148904
chr3:148459082-148459101_AGTR1_+	AGTR1_ACACAGCTATGGAATACCGC	AGTR1	-0.33505	0.464103	-0.31745	0.466904	-0.928832	-0.375759	-0.312717	-0.383719	-0.0342012
chr3:148459071-148459090_AGTR1_+	AGTR1_ATGGGCTGTCTACACAGCTA	AGTR1	-0.797825	-0.574066	-0.807873	0.399347	-0.107404	0.142695	-0.549993	0.0690011	0.447127
chr3:148459142-148459161_AGTR1_-	AGTR1_GTACAGGTTGAAACTGACGC	AGTR1	-0.857806	0.520985	-0.439482	-0.80005	-3.08773	-0.429815	0.101982	-0.265257	-0.0978826
chr3:148459473-148459492_AGTR1_+	AGTR1_TATTTGGAAGGCCCTAAAGA	AGTR1	-0.806564	-0.519392	-1.15935	0.0487394	-0.26822	0.268239	0.501067	0.160143	0.119726
chrX:115303580-115303599_AGTR2_-	AGTR2_AAGCCCGAAGTGAAGACCGC	AGTR2	-0.471619	-0.880601	-1.15316	0.721174	0.568065	0.0843587	0.24447	0.358149	0.433955
chrX:115304030-115304049_AGTR2_-	AGTR2_ACAGGCCATACACCAAACAA	AGTR2	0.229381	0.874559	0.703517	0.243765	-0.809627	0.0644367	0.0858442	0.867973	0.834305
chrX:115303776-115303795_AGTR2_+	AGTR2_ATACATCTTCAACCTCGCTG	AGTR2	0.593469	0.41194	0.447395	-0.482577	-2.21241	-0.0219068	0.373523	0.439762	0.366983
chrX:115304029-115304048_AGTR2_-	AGTR2_CAGGCCATACACCAAACAAG	AGTR2	-0.285713	0.795712	0.380165	0.000863294	-0.738839	0.000935607	-0.0805334	0.612377	0.812069
chr1:11807553-11807572_AGTRAP_-	AGTRAP_AGCCACAGCCCACACGCCCA	AGTRAP	0.438248	-0.390439	-0.565329	-0.474305	-1.77626	0.0257541	-0.0745107	-0.21709	-0.204052
chr1:11807529-11807548_AGTRAP_-	AGTRAP_CAGGATGGTGAAGTTGGCCC	AGTRAP	0.435417	-0.0258511	-0.922042	-0.45544	-1.45458	-0.0884626	-0.422608	-0.0813822	0.312755
chr1:11810221-11810240_AGTRAP_+	AGTRAP_GCAGGAGTCAAGATGCCCGA	AGTRAP	-0.219891	-0.819571	-2.0277	0.0247733	-0.997826	0.0667625	0.345198	-0.143143	-0.880431
chr1:11808535-11808554_AGTRAP_-	AGTRAP_GTGTCCGTGAGGCTGACCCG	AGTRAP	-0.635912	-0.901188	-1.26992	-0.849446	-2.79746	-0.340027	-0.547611	-1.11572	-1.85407
chr1:230839996-230840015_AGT_+	AGT_AATGGCGGGCAGCTCAGCCT	AGT	-0.874283	0.599247	0.460511	-0.435122	-0.463904	-0.90226	-0.879058	-0.943341	-1.0472
chr1:230838952-230838971_AGT_+	AGT_ACACAGCAAACAGGAATGGG	AGT	-0.31002	-0.100378	-0.60821	0.0625542	-1.05803	-0.288506	-0.214333	0.408027	0.247678
chr1:230845883-230845902_AGT_+	AGT_AGAGCGTGGGAGGACCACAG	AGT	-1.46388	-1.36001	-2.18511	-1.39327	-2.22142	-1.66025	-1.89376	-0.963562	-1.44965
chr1:230841923-230841942_AGT_-	AGT_GATGAAGGGCTTCTCCCTGC	AGT	-1.19341	-0.877074	-1.49155	-0.935016	-1.29437	-0.469727	-0.594761	-0.770177	-1.0826
chr5:35039562-35039581_AGXT2_-	AGXT2_CAAGGAACATCTTTCTCCTG	AGXT2	0.799366	0.271764	0.138223	0.409812	-0.0685663	0.0876456	-0.0928956	-0.350661	-0.42712
chr5:35047945-35047964_AGXT2_+	AGXT2_GCGGAAGTGACCAGGCACAA	AGXT2	0.0320805	0.31983	0.288476	0.32571	-0.14732	0.0410771	-0.0349133	-0.203375	-0.20709
chr5:35035344-35035363_AGXT2_+	AGXT2_TATGTTGTTTGAGTGCGCCC	AGXT2	-0.825676	-0.183301	0.0539874	0.238975	-0.406457	-0.338206	-0.463047	-0.0978553	-0.121925
chr5:35040690-35040709_AGXT2_+	AGXT2_TCAGGCATGAAGTCACATGG	AGXT2	0.011441	-0.325206	-1.2031	-0.0220136	-0.146533	0.294049	0.0832078	0.105898	0.439836
chr2:241810095-241810114_AGXT_+	AGXT_AGGCCACTACACACTGCAGG	AGXT	-1.03007	-0.593092	-1.55375	0.124961	0.00798578	-0.20182	-0.40683	-0.328748	-0.739919
chr2:241808414-241808433_AGXT_+	AGXT_GATGATCGGGTCCATGAGCA	AGXT	-0.670197	0.663129	0.658112	0.859373	0.321041	-0.688741	-0.387365	-0.0122558	-0.0909548
chr2:241810787-241810806_AGXT_+	AGXT_GTGCTGCTGTTCTTAACCCA	AGXT	-0.847538	-0.690166	-0.89764	-1.59377	-1.467	-1.17389	-2.23271	-0.207784	-0.130919
chr2:241808658-241808677_AGXT_+	AGXT_TGGCTCGGGACACTGTGCCC	AGXT	-0.055637	0.0312907	0.16714	0.146926	0.376428	-0.569009	-0.280081	0.312596	0.431806
chr1:247076640-247076659_AHCTF1_-	AHCTF1_ATTTACATCCAAGTCTGCGA	AHCTF1	-1.14198	-4.96564	-6.55616	-2.28631	-3.5676	-3.45948	-4.18719	-0.745369	-1.33063
chr1:247068867-247068886_AHCTF1_+	AHCTF1_CACAAGTAACAGCAATTCCG	AHCTF1	-1.29312	-2.90204	-3.96606	-4.62782	-5.1409	-1.54457	-0.505751	-2.08756	-2.26498
chr1:247070943-247070962_AHCTF1_+	AHCTF1_GTTGAAACAGCTGTTCCTGT	AHCTF1	-0.914196	-1.93432	-3.11742	-0.966903	-1.99489	-0.798695	-1.21993	-1.15943	-1.36357
chr1:247094451-247094470_AHCTF1_+	AHCTF1_TGTGGAACACACGCCAACAC	AHCTF1	0.0957745	-0.245211	-0.757201	0.212605	-0.600567	0.119356	0.144011	-0.0931285	-1.06352
chr1:110555063-110555082_AHCYL1_+	AHCYL1_ACACATCACAGCCCAGACAG	AHCYL1	-0.662641	-0.153487	-0.549387	-0.281861	-1.85553	0.0839301	-0.0225289	0.615425	0.503198
chr1:110553882-110553901_AHCYL1_+	AHCYL1_GAAGCAGCAAACCAACTCCA	AHCYL1	-0.427479	-0.14373	-0.771963	0.317546	-1.41077	0.664119	0.85328	0.388403	0.526806
chr1:110551747-110551766_AHCYL1_-	AHCYL1_TGAACTGTAGCTGTCAGTGG	AHCYL1	-1.08112	-1.49739	-2.42168	-0.311277	-0.798245	0.265343	0.39985	0.0741823	0.187235
chr1:110527686-110527705_AHCYL1_+	AHCYL1_TGACGCGATGCCGCTGCCCG	AHCYL1	-0.562713	-0.363688	-0.252669	-0.539223	-0.626561	0.234948	0.0894184	-0.304026	-0.480986
chr7:129049344-129049363_AHCYL2_+	AHCYL2_AAATGAGGTCATCCGACAAG	AHCYL2	0.169416	0.462084	0.420328	0.70267	1.87608	-0.0527202	-0.475739	0.514903	-0.503267
chr7:128865147-128865166_AHCYL2_-	AHCYL2_CGCCTGAGGCACCTTCCCGG	AHCYL2	0.417431	-0.842803	-1.34923	0.050195	-0.749251	0.0652145	-0.445994	-0.119348	0.425873
chr7:129028918-129028937_AHCYL2_+	AHCYL2_CTGATGATGAGACATCGCCC	AHCYL2	-0.366583	-1.73742	-2.65872	-1.21867	-2.1002	-0.192717	-0.501111	0.0664482	0.270533
chr7:129046253-129046272_AHCYL2_-	AHCYL2_TACATACACAATGGAGCCCA	AHCYL2	-0.180643	-0.113418	-0.310459	0.361888	-0.744433	0.559291	0.448776	0.213032	0.140069
chr20:32880214-32880233_AHCY_-	AHCY_AACATGATTCTGGACGACGG	AHCY	-3.48005	-1.62278	-2.42307	0.332837	-0.318168	-0.244857	-1.06364	-0.14399	-0.79088
chr20:32878571-32878590_AHCY_+	AHCY_AATCTCGGTGATGATGACGC	AHCY	-3.01652	-0.432958	-0.272632	-0.0782868	-0.902593	-0.337351	-1.09639	-0.204964	-0.65842
chr20:32878140-32878159_AHCY_-	AHCY_GAAGGTGAACATCAAGCCGC	AHCY	-1.7798	0.558622	0.950609	0.473118	0.125419	0.0860827	-0.352751	0.198397	0.348129
chr20:32883248-32883267_AHCY_-	AHCY_TGGCTGCCTGCACATGACCG	AHCY	-5.33679	-0.956448	-1.93453	-0.158967	-1.31548	-0.966092	-1.53795	-0.21391	-0.210941
chr1:27874624-27874643_AHDC1_-	AHDC1_ACAGTCGAGGGCCTTCGGCG	AHDC1	-0.893568	0.424511	0.319924	0.364908	-0.234246	0.00332066	0.227452	0.60633	0.721208
chr1:27875317-27875336_AHDC1_-	AHDC1_GAACTGTCGGCAGTTTGCGG	AHDC1	-0.191365	-1.59048	-3.06045	-1.28285	-1.80339	-0.467879	-0.0206696	-0.314832	0.160172
chr1:27878349-27878368_AHDC1_+	AHDC1_GAGACAGGACGGGCTGCCCG	AHDC1	-0.123115	1.28146	0.719435	0.337621	-0.617327	0.592942	0.653697	0.206709	-0.013201
chr1:27874090-27874109_AHDC1_-	AHDC1_TAGCCCACCAGCCACGCCCA	AHDC1	-0.44789	0.873643	1.08663	0.248443	0.202307	0.265314	0.658502	0.514614	0.773559
chr6:135763724-135763743_AHI1_+	AHI1_AATTGGATATCCATCCCGGC	AHI1	1.31179	-1.48598	-2.49354	-0.852956	-2.43403	0.0399014	0.14884	-0.347851	-0.251393
chr6:135768152-135768171_AHI1_-	AHI1_TAAAGTGGAAACGACTCCCT	AHI1	-0.293065	0.0500781	-0.475854	-0.0146795	-0.153859	-0.0727404	-0.12741	0.114884	-0.21573
chr6:135759603-135759622_AHI1_+
chr6:135787198-135787217_AHI1_+	AHI1_TGATGATCAACGCCTGGCTG	AHI1	0.409506	0.816127	1.18741	0.382917	-0.567051	0.479408	0.540815	0.228539	0.302501
chr14:105409181-105409200_AHNAK2_-	AHNAK2_AGTGGACGTGAAACTCCCGG	AHNAK2	0.0441572	-0.773116	-2.28918	-1.0053	-1.50142	0.089973	0.397006	0.509126	0.621818
chr14:105409002-105409021_AHNAK2_+	AHNAK2_GGGCAGAGACACCTCCACGA	AHNAK2	0.417712	0.444526	0.375014	0.121128	-0.71498	0.527002	0.562443	0.43902	0.494119
chr14:105409180-105409199_AHNAK2_-	AHNAK2_GTGGACGTGAAACTCCCGGA	AHNAK2	0.00477384
chr14:105417595-105417614_AHNAK2_-	AHNAK2_TTGGACGTGAAACTCCCAGA	AHNAK2	-0.321144
chr11:62298435-62298454_AHNAK_-	AHNAK_AGTGGATGTGAACTTGCCTA	AHNAK	0.815954	0.573055	1.18629	-0.740249	-2.30051	0.43495	0.267308	0.430964	0.564534
chr11:62295649-62295668_AHNAK_+	AHNAK_TGAGACAACAACATCAGCCT	AHNAK	0.387278	1.15941	1.29286	0.571594	0.176792	0.626995	0.757516	0.583679	0.460391
chr11:62297739-62297758_AHNAK_-	AHNAK_TTGGCACCTGAAGATGCCCA	AHNAK	-0.734875	-1.11999	-1.63058	-1.47873	-3.74565	-0.648907	-1.05122	-0.0622565	-0.481778
chr11:62296503-62296522_AHNAK_-	AHNAK_TTTGAAGGGACCCAAACTGA	AHNAK	0.84788	0.622944	0.250367	0.440932	0.216193	0.0917114	0.0717848	0.478145	0.520277
chr5:422964-422983_AHRR_-	AHRR_AGACACCCACCTGTCTCCAA	AHRR	-0.522386	-0.137784	-0.51006	0.121007	-0.889376	-0.282456	-0.610118	0.0246104	-0.606692
chr5:344011-344030_AHRR_+	AHRR_GAGGACGATGATCCCGCCGG	AHRR	-0.299688	-2.1311	-3.71386	-1.4796	-2.40955	-0.164992	-0.631422	-0.50677	-0.415609
chr5:354004-354023_AHRR_-	AHRR_GGAAGAAGCTCTTCACCCGG	AHRR	0.0807173	-0.87799	-1.46258	0.337868	-0.333749	-0.466686	-0.309099	0.00976337	-0.5902
chr5:376769-376788_AHRR_-	AHRR_GGACAGCTGTCTCCGGGCGA	AHRR	-0.316088	-0.0668017	-0.985701	-0.109497	-1.57558	-0.109051	-1.40426	-0.727084	-0.381134
chr7:17338914-17338933_AHR_+	AHR_CCTACGCCAGTCGCAAGCGG	AHR	0.0243877	2.41151	3.16317	4.36496	8.08061	-0.511653	0.102163	-0.824626	-0.946303
chr7:17362193-17362212_AHR_+	AHR_GAAGGCCTGAACTTACAAGA	AHR	0.438768	3.19874	3.85339	4.96075	8.73076	0.0591642	-0.00840468	-0.263575	-0.370379
chr7:17370396-17370415_AHR_-	AHR_TATAACAGACTACTGTCTGG	AHR	1.49633	2.58936	3.20798	3.85116	7.39906	-0.492749	-0.874982	-0.0146072	0.529949
chr7:17349586-17349605_AHR_+	AHR_TCAAGTCAAATCCTTCCAAG	AHR	0.644461	3.59083	5.10444	3.84225	7.51797	-1.02016	-1.37941	-0.798957	-1.55794
chr14:77928564-77928583_AHSA1_+	AHSA1_AAACAGCGTGGATGAAGTGG	AHSA1	0.987376	-0.378791	-0.62681	0.235594	-0.481538	0.113136	0.0273654	0.000736639	-0.130945
chr14:77926080-77926099_AHSA1_+	AHSA1_GCATCCATTAACAATCGCAA	AHSA1	0.565968	0.202602	-1.20182	0.665411	1.55642	-0.0771692	-0.486823	-0.248	-1.45156
chr14:77929008-77929027_AHSA1_+	AHSA1_TGAGCCTGACACAAATCTCG	AHSA1	0.303748	-0.487474	-1.43992	0.472384	0.121594	-0.208551	0.319643	0.42776	-0.264233
chr14:77930950-77930969_AHSA1_-	AHSA1_TGTAGGTAAGATCATGCCCT	AHSA1	0.196207	0.133283	-0.402073	0.443484	-0.483719	0.127091	0.202685	0.0821202	-0.399201
chr2:61411872-61411891_AHSA2_+	AHSA2_AACGAAAGCTATGGCAACCC	AHSA2	0.177291	-0.0439787	0.194965	-0.672664	-0.878516	-0.0752485	0.0313505	-0.257361	-0.373702
chr2:61411914-61411933_AHSA2_+	AHSA2_ACTGAGTGGGAATACCCTGC	AHSA2	-1.03685	-2.06238	-3.30627	-0.440328	-1.19599	0.1733	-0.0898646	-0.173866	-0.699823
chr2:61412663-61412682_AHSA2_+	AHSA2_GGGTGTAAGGATTCCCACTG	AHSA2	-0.705547	-0.839111	-2.58026	-0.768119	-2.44654	-0.0213652	0.155269	0.293413	0.00377715
chr2:61412636-61412655_AHSA2_+	AHSA2_GGTTCAGGCCTCATCTCCAG	AHSA2	-0.199394	-1.88134	-2.40442	-2.72497	-3.81197	-1.08196	-1.30788	-2.18238	-4.22418
chr3:186330941-186330960_AHSG_-	AHSG_AAGACAAAGGAGCAGGACGA	AHSG	-0.0103593	-0.0129926	-0.316668	1.03449	1.11718	0.484784	0.69943	0.390751	0.0323735
chr3:186333481-186333500_AHSG_-	AHSG_AATCTCAAACAGCTCTCCGG	AHSG	-0.786804	-0.655077	-1.23093	-0.793697	-2.1303	0.143859	0.322732	0.0371669	0.120437
chr3:186336344-186336363_AHSG_-	AHSG_AGACACTGTAAACTCCACAT	AHSG	0.332092	-0.473369	-1.01009	-0.181716	-2.01147	0.531093	0.25845	-0.147885	-0.491571
chr3:186334965-186334984_AHSG_+
chr16:31539479-31539498_AHSP_+	AHSP_AATAAGGATCTCATTTCCGC	AHSP	-1.73384	-0.667751	-0.890336	-0.0673826	-1.44087	0.22103	0.14526	-0.226105	0.137284
chr16:31539805-31539824_AHSP_+	AHSP_AGAAGACATGGTGACTGTGG	AHSP	-0.0658798	0.705336	0.849929	0.364907	-0.451198	-0.116605	-0.77193	0.538232	0.737964
chr16:31539886-31539905_AHSP_+	AHSP_AGAGCGAGACAAGGCTCTGC	AHSP	0.880482	0.200109	-0.250864	0.23494	-0.451883	0.240239	-0.169499	0.0622461	-0.190129
chr16:31539802-31539821_AHSP_+	AHSP_TGAAGAAGACATGGTGACTG	AHSP	-0.455431	0.752754	0.517811	0.282179	-0.34971	0.107078	-0.0680972	0.0813544	-0.285699
chr12:8756911-8756930_AICDA_+	AICDA_AAGTCATCAACCTCATACAG	AICDA	-0.308804	-0.11212	-0.626649	0.0723966	-1.26592	0.485733	0.652685	-0.113683	-0.406815
chr12:8759593-8759612_AICDA_-	AICDA_ACAGCCTCTTGATGAACCGG	AICDA	-0.220853	-0.518225	-0.929722	-0.0117573	-0.858285	-0.121973	-0.110525	-0.302895	-0.170455
chr12:8757868-8757887_AICDA_-	AICDA_GGACCGCAAGGCTGAGCCCG	AICDA	0.344975	1.07769	1.02073	0.0506329	-0.0795402	-0.795689	-1.10365	0.374166	0.0998269
chr12:8758051-8758070_AICDA_+	AICDA_GGAGGAAGAGCAATTCCACG	AICDA	0.808529	-0.774909	-1.36341	0.329328	-0.849724	0.531422	0.251827	0.0976655	-0.330477
chr1:222885639-222885658_AIDA_+	AIDA_ACTCCGGGTCACCTCCGACA	AIDA	-0.250145	-2.17509	-2.24415	-1.88774	-3.7954	-0.907466	-0.87138	-1.37437	-1.62117
chr1:222843475-222843494_AIDA_+	AIDA_AGTTCTATTACAATTGGCCC	AIDA	-1.09805	-2.04648	-1.78054	-1.14694	-0.800523	-0.682366	-0.869252	-0.78326	-0.601203
chr1:222885588-222885607_AIDA_-	AIDA_GAGGCGCCGACTTCGACTCT	AIDA	-0.35968	-0.461094	-0.651326	0.870252	0.948757	-0.139991	-0.0538464	-0.115985	-0.473676
chr1:222849547-222849566_AIDA_-	AIDA_TGCCAGGTACTTTATTACCA	AIDA	-0.177085	0.359593	0.555518	0.665991	0.588534	0.104441	-0.206036	0.458344	0.292347
chr9:133993211-133993230_AIF1L_+	AIF1L_ATGATCTCAGAGGTGACAGG	AIF1L	-0.220215	0.603105	0.294725	0.836226	1.39433	0.801564	0.870384	0.055428	-0.240965
chr9:133995689-133995708_AIF1L_+	AIF1L_GACATTGCTAGCCTGCCCTG	AIF1L	0.581772	0.764834	0.66027	0.744902	0.210385	0.295877	0.192183	-0.0654939	0.0441401
chr9:133972229-133972248_AIF1L_+	AIF1L_GAGGCTGGCCGAGATCAACC	AIF1L	-0.220236	0.276158	0.149016	-0.469849	-1.21152	0.0150152	0.35874	-0.262257	-0.267303
chr9:133972210-133972229_AIF1L_+	AIF1L_TCAAAGCCCGGCAGGAGAGG	AIF1L	0.158863	-0.402667	-0.768427	-0.294702	-1.46242	-0.0366744	-0.669206	-0.00251681	0.246539
chr6:31584646-31584665_AIF1_-	AIF1_AGAGATAGCTTTCTTGGCTG	AIF1	0.530845	0.102606	0.383197	0.150129	-0.46861	0.155818	0.1522	0.267705	0.104566
chr6:31584197-31584216_AIF1_+	AIF1_AGAGGTGTCCAGTGGCTCCG	AIF1	0.103017	-0.855628	-1.25316	-0.27051	-0.335354	-0.390336	-1.05936	-0.458575	-0.740142
chr6:31583100-31583119_AIF1_+	AIF1_CTGAGCTATGAGCCAAACCA	AIF1	-0.344605	-0.140145	-0.899501	0.847111	1.11674	-0.135085	0.0895877	0.0797128	0.42437
chr6:31584189-31584208_AIF1_+	AIF1_TTAATTGGAGAGGTGTCCAG	AIF1	0.0617621	-0.246606	-0.410691	-0.168748	-0.237726	0.721919	0.578186	-0.22742	-0.601269
chrX:129281488-129281507_AIFM1_-	AIFM1_AGACACTGCGATTCAAACAG	AIFM1	-3.18149	-3.51446	-6.26173	-3.78946	-6.76596	-1.15926	-1.69632	-2.56501	-2.65278
chrX:129271071-129271090_AIFM1_-	AIFM1_ATACCTCAGCAACTGGACCA	AIFM1	-2.81213	-5.24462	-8.48471	-6.44297	-8.38852	-4.02923	-6.07656	-3.78351	-3.76373
chrX:129299556-129299575_AIFM1_+	AIFM1_GACGCACACGGTCCGCACCA	AIFM1	-1.43281	-2.56837	-3.46647	-1.88745	-4.59194	-1.75388	-2.00182	-2.18328	-1.83154
chrX:129290561-129290580_AIFM1_-	AIFM1_TAGGCAACTTGTTCCAGCGA	AIFM1	-2.09727	-1.96145	-1.9706	-2.53445	-4.66982	-2.25597	-4.32119	-1.50429	-1.5062
chr10:71880917-71880936_AIFM2_+	AIFM2_GAAGGGCCCAGTGCTGCCCG	AIFM2	0.530908	-1.66969	-1.46287	-0.436902	-2.50501	0.182917	0.648349	-0.318162	-0.369005
chr10:71880331-71880350_AIFM2_-	AIFM2_GCGCTCACGGTTCATCGTGG	AIFM2	-0.795773	-1.15991	-1.21444	-1.27861	-1.64968	-0.0850757	0.0297462	-0.271745	-0.250272
chr10:71883681-71883700_AIFM2_+	AIFM2_GGAGAGCAGCCACATTGTGG	AIFM2	-0.422024	-1.00343	-2.42819	-0.149522	-1.35911	0.24967	0.459349	-0.0952147	-0.350853
chr10:71883220-71883239_AIFM2_-	AIFM2_TTTCAAGGACAACTTCCGGC	AIFM2	0.764762	-1.10851	-1.6183	-1.02217	-1.84131	0.0427638	-0.0460942	0.0160119	-0.0923883
chr22:21328116-21328135_AIFM3_-	AIFM3_AGTGCGGACACTTATGGCCC	AIFM3	0.702403	1.17223	0.917641	1.32127	1.57735	0.533138	0.619171	0.264792	0.0366669
chr22:21328839-21328858_AIFM3_-	AIFM3_GATACACTTGGCCATCACCT	AIFM3	-0.701383	0.0967515	-0.594957	-0.226424	-0.990686	0.572026	0.484812	0.237047	-0.0714436
chr22:21327699-21327718_AIFM3_+	AIFM3_GGCCCGCCACTTCCACACGG	AIFM3	-0.767541	-0.338976	-0.163761	-0.253981	-1.76196	0.0904428	0.44035	-0.830639	-0.880606
chr22:21328383-21328402_AIFM3_-	AIFM3_TGAAGCAGGCGCCGTGCCAG	AIFM3	-0.441335	0.305396	0.321167	-0.455119	0.132259	0.332269	0.453446	-0.287488	-0.377687
chr6:143486299-143486318_AIG1_+	AIG1_AGGGTGGCTGAATCACGGAA	AIG1	0.856855	0.939056	0.954348	-0.734343	-2.70314	0.411131	0.255749	0.365883	-0.10774
chr6:143382147-143382166_AIG1_+	AIG1_ATGCCCTCACACCAGACCTA	AIG1	0.0311393	0.00184053	-0.477842	-0.00557401	-0.580634	0.309844	0.100513	0.468753	0.597362
chr6:143382166-143382185_AIG1_-	AIG1_GAATTTCCAGCTCCCTCCGT	AIG1	-0.979436	-1.18176	-2.46574	-0.190514	-0.853868	-0.155406	-0.187311	0.267655	0.304411
chr6:143654462-143654481_AIG1_+	AIG1_TTCCTGGAACACATTGGCCC	AIG1	-0.379436	-0.282425	-0.424442	-0.720534	-1.11561	0.654974	0.725169	0.195539	-0.146079
chr1:26670255-26670274_AIM1L_+	AIM1L_GAACAGGCAAGCTTCTCCGT	AIM1L	-1.73965	0.0380165	-0.402089	-0.885272	-0.420269	-0.356575	-0.492517	0.103654	0.0172812
chr1:26665851-26665870_AIM1L_-	AIM1L_GGAGCAAGTGAAGCTAACAG	AIM1L	-1.38316	-0.343257	-0.627192	0.505905	-0.775727	-0.252381	-0.779318	-0.180574	0.348622
chr1:26664486-26664505_AIM1L_+	AIM1L_TAAGCCCAGACTCTTACCCT	AIM1L	-0.399393	-0.187453	-0.340881	-0.583036	-1.5376	0.0251309	-0.284497	0.24282	0.327244
chr1:26669345-26669364_AIM1L_-	AIM1L_TACGAAGAGCCAGAGTTCCG	AIM1L	0.820649	0.393841	-0.184801	0.500337	-0.0807443	-0.0704016	-0.733346	0.180495	0.29194
chr6:106960384-106960403_AIM1_+	AIM1_AAAGAAAGTGAAATCTCCGC	AIM1	0.874274	-0.900718	-2.05515	-1.57038	-1.63134	0.135552	-0.0938379	0.636197	0.63953
chr6:107000057-107000076_AIM1_+	AIM1_AGGATTCTTTCACTGGCCCA	AIM1	-1.43561	-1.09162	-1.06905	-0.443082	-1.09914	-0.110803	-0.701992	-0.331866	-0.336327
chr6:106968929-106968948_AIM1_+	AIM1_AGTGTCACAGCCCACGACTG	AIM1	-0.00537217	0.875453	1.06926	0.608887	0.182278	0.577209	0.398597	0.327126	0.60651
chr6:106992506-106992525_AIM1_+	AIM1_ATACAGGGACTGGAAAGCCT	AIM1	-0.68277	1.08578	0.362178	1.07737	0.310305	-0.185786	-0.459041	0.535814	0.146689
chr1:159033275-159033294_AIM2_-	AIM2_AGTTCATAGCACCATAAAGG	AIM2	-0.435994	-0.387166	-0.455371	0.0803154	-0.719542	-0.933946	-1.05618	-0.404662	-0.309351
chr1:159035869-159035888_AIM2_-	AIM2_GCAAGATATTATCGGCACAG	AIM2	0.323402	1.04206	1.08301	1.05461	0.161933	-0.69678	-0.343875	0.828644	1.03389
chr1:159036104-159036123_AIM2_-	AIM2_TCAGCCTGAACAGAAACAGA	AIM2	-0.262023	-0.0785637	-0.806796	-0.413521	-1.53012	0.840212	1.00126	-0.492574	-0.761962
chr1:159033418-159033437_AIM2_-	AIM2_TTTGACCTAAGTGACAACAC	AIM2	-0.019283	-0.769955	-1.00902	-0.296401	-1.02571	0.152006	0.108354	-0.327358	-1.29101
chr4:107252899-107252918_AIMP1_-	AIMP1_AACCAATTCGAAGATCCAGA	AIMP1	-2.0454	-2.39164	-3.91084	-0.243073	-1.36894	-0.116286	0.657737	0.146529	-0.6604
chr4:107253016-107253035_AIMP1_-	AIMP1_CAAGAGGAACATGATTCACC	AIMP1	-0.0344007	0.22945	-0.162174	0.618133	-0.064251	-0.264371	-0.59098	0.330588	-0.0847534
chr4:107249253-107249272_AIMP1_-	AIMP1_GCGTGCAGTGGAGTACCAGA	AIMP1	0.0326128	0.230317	-0.16569	-0.304972	-1.62634	0.229733	0.534508	-0.174087	-0.162587
chr4:107258079-107258098_AIMP1_+	AIMP1_GGGAGTATTATCTCAAGCAA	AIMP1	-0.980133	0.191077	0.151221	0.874484	0.0262833	1.33213	0.617487	1.09659	0.986124
chr7:6049090-6049109_AIMP2_+	AIMP2_CAGGAGCTACGGCCCAGCGC	AIMP2	-0.681081	-0.745111	-2.72008	-1.14681	-2.32493	-1.72647	-1.49354	-1.58269	-2.21408
chr7:6054938-6054957_AIMP2_+	AIMP2_GACTTTAACCACCAATGCGC	AIMP2	-0.155205	-2.23676	-3.02845	-0.778714	-1.05301	-0.943999	-1.62365	-1.38294	-2.15643
chr7:6049080-6049099_AIMP2_-	AIMP2_GTAGCTCCTGCCGTGCACGT	AIMP2	-0.179866	0.187282	0.0479066	0.830455	0.382803	-0.575237	-0.0750659	-0.420754	-0.732624
chr7:6057572-6057591_AIMP2_-	AIMP2_TTCAGGCACGCTCTTGACCG	AIMP2	0.250044	0.00912115	-0.485116	0.167693	-0.773573	-0.844489	-0.728146	-0.722159	-0.643364
chr17:6330278-6330297_AIPL1_+	AIPL1_AGAGCCGATTTCCCTCTCCG	AIPL1	0.516233	0.641897	-0.144954	-0.257871	-0.321864	0.0424827	0.253402	-0.0962135	-0.241619
chr17:6331645-6331664_AIPL1_+	AIPL1_AGCTCGATCACAAAGACCAG	AIPL1	-0.344455	-0.590155	-0.637172	0.267042	-0.54166	0.659656	0.542215	0.215188	0.46622
chr17:6329977-6329996_AIPL1_-	AIPL1_GAAGAAGGAGGAGTACTATG	AIPL1	0.130152	0.571936	0.127986	0.426958	-0.398541	0.752238	0.907215	0.606973	0.307526
chr17:6338339-6338358_AIPL1_-	AIPL1_GAGCTCCCAAACTTCATCAC	AIPL1	0.370128	0.326858	0.00641264	0.353561	0.037612	0.0189461	-0.047923	0.250575	0.170717
chr11:67257574-67257593_AIP_+	AIP_AGTGCCACTTATCCACCAGG	AIP	-1.28196	-0.633205	-0.390231	0.852426	3.75057	0.352032	0.565965	-0.805702	-0.583067
chr11:67250675-67250694_AIP_+	AIP_CGTGTGATACAGGAAGGCCG	AIP	0.209225	1.03218	1.33965	2.01505	4.82003	0.309355	0.275018	0.330678	0.399112
chr11:67256767-67256786_AIP_+	AIP_GAGTCTCCGCAACATCGCGG	AIP	0.0801287	0.195447	0.176632	1.8187	4.41828	0.512964	0.366471	-0.243768	-0.0964434
chr11:67254604-67254623_AIP_-	AIP_TTCTCGCATGGTGCACACGA	AIP	0.612895	1.07129	1.0207	2.43297	5.53106	0.891118	1.26356	0.141252	0.237735
chr21:45709643-45709662_AIRE_+	AIRE_GAAGCCTCTGGTTCGAGCCA	AIRE	0.94729	0.563931	0.531416	0.600307	0.292569	0.159216	0.396206	0.419675	0.391421
chr21:45707447-45707466_AIRE_+	AIRE_GAGCAGCAGCGCCTTCCACT	AIRE	-0.738098	0.861159	0.68475	-0.797841	-2.01396	0.196742	-0.144011	-0.401091	-0.954483
chr21:45705928-45705947_AIRE_+	AIRE_GCACCGCACGGAGATCGCGG	AIRE	-1.35733	-0.451132	-1.2965	-0.466719	-1.66082	0.250316	-0.036985	-0.413591	-0.884368
chr21:45706547-45706566_AIRE_+	AIRE_GCTGTTCAAGGACTACAACC	AIRE	-0.0829323	-0.0534234	-1.25471	1.21699	1.43105	0.623244	0.735315	-0.399975	-0.262931
chr1:4832535-4832554_AJAP1_+	AJAP1_GACGCTGCACTCGACGACGG	AJAP1	-1.13484	-2.51161	-2.08631	-0.426627	-1.40319	-0.12368	-0.145613	-1.0712	-1.28447
chr1:4772200-4772219_AJAP1_-	AJAP1_GAGGCATCTGCATCTGCCCG	AJAP1	0.437124	0.712907	0.909295	0.216675	-0.22717	-0.382038	-1.38512	-0.471026	-0.814504
chr1:4772128-4772147_AJAP1_+	AJAP1_TAGGAGTGGACAGCCAGCGC	AJAP1	-0.271551	0.29061	0.322208	0.399005	-0.388672	0.152697	-0.0481045	-0.136963	-0.14074
chr1:4834499-4834518_AJAP1_+	AJAP1_TGATCGGCATCTTATTCCTG	AJAP1	-0.0469394	0.234165	-0.0493075	0.580732	0.235056	-0.352386	-0.114771	-0.372672	-0.293665
chr14:23443274-23443293_AJUBA_+	AJUBA_AAAGTGATAATCCCGGTCCA	AJUBA	0.257782	0.409304	0.0196604	-0.0720168	-0.92908	0.146	0.448143	0.277298	0.703645
chr14:23447557-23447576_AJUBA_+	AJUBA_AGAGCAGCAAACAAAGCACT	AJUBA	-0.120621	1.27301	1.70133	0.87724	0.484457	0.0973409	-0.109465	0.19475	0.762249
chr14:23444212-23444231_AJUBA_+	AJUBA_GTTGGAGAAGTCCACTGTGA	AJUBA	-1.38269	2.35533	2.94652	1.35552	1.10795	0.331275	0.588051	0.394572	0.462494
chr14:23451097-23451116_AJUBA_+	AJUBA_TACTGGCGAAGCTAGAGCGG	AJUBA	-0.603861	-0.133604	-0.676259	-0.708697	-2.09104	-0.498019	-0.133479	-1.51687	-1.36143
chr9:130635308-130635327_AK1_-	AK1_AACCAAGATCATCTTTGTGG	AK1	-0.512246	-1.98894	-2.60188	0.0246174	-1.6303	-0.421863	-0.249971	-0.011512	-0.312154
chr9:130634163-130634182_AK1_-	AK1_GCCAAAGTCAATACTTCCAA	AK1	-0.320158	-1.51675	-2.38649	0.354326	-0.267294	0.613043	0.5951	0.529704	0.492378
chr9:130635019-130635038_AK1_-	AK1_GGTCAGCTCAGGCTCGGCCA	AK1	0.802069	0.358884	0.161035	-0.0556723	-0.307797	0.142467	0.107873	-1.30047	-2.07745
chr9:130630709-130630728_AK1_-	AK1_TTGAAACGTGGAGAGACCAG	AK1	0.248757	0.0998585	0.21072	0.711825	1.36641	0.401273	0.383438	0.484498	0.863468
chr1:33480161-33480180_AK2_-	AK2_GAGTGGCCGTTCCTACCACG	AK2	-6.57652	-1.16831	-1.77164	-1.05536	-1.33898	-0.469672	-0.599313	0.220063	-0.217777
chr1:33478836-33478855_AK2_+	AK2_GCTTGCGAACACGACATCGG	AK2	-2.94353	-1.708	-2.70614	-0.614954	-1.00476	-1.04321	-1.46025	-0.732211	-0.690669
chr1:33478890-33478909_AK2_-	AK2_TAGAGTACTACAGGAAACGG	AK2	-2.94781	-0.90135	-2.22485	-0.55479	-1.66983	-0.568266	-1.76823	-0.518892	-0.416761
chr1:33486970-33486989_AK2_-	AK2_TGATCCGAAGAATCACAGGA	AK2	-4.61738	-3.12835	-3.74242	-0.174834	0.430444	-0.870252	-0.982706	-0.926429	-0.936223
chr9:4719159-4719178_AK3_+	AK3_AATGTTATAGACTCGGCCAC	AK3	0.0241704	0.32623	0.0414124	0.0287131	-1.45241	0.640159	0.580099	0.760144	0.975831
chr9:4722608-4722627_AK3_-	AK3_AGAAATTGGCGTGTTAGCCA	AK3	-0.44506	-1.12345	-2.648	-0.187983	-1.84829	0.424467	0.601144	0.453154	0.478854
chr9:4740975-4740994_AK3_-	AK3_GAGCTGAAGCACCTCTCCAG	AK3	-0.346576	0.226138	-0.321844	0.162028	-0.00969871	-0.163033	0.19359	0.379512	0.0691052
chr9:4740973-4740992_AK3_-	AK3_GCTGAAGCACCTCTCCAGCG	AK3	0.471234	-0.308082	-1.58048	-0.256303	-0.656733	-0.692407	-0.563933	-1.29285	-1.41949
chr1:65656508-65656527_AK4_-	AK4_ACAGTTTCAACTCACCATCA	AK4	0.648394	0.492011	0.586157	0.676927	-0.312406	0.416931	-0.00579085	0.104233	0.0904796
chr1:65656457-65656476_AK4_+	AK4_ACGCCTAATGATGTCCGAGT	AK4	-0.971075	-1.89574	-2.06406	-1.4058	-2.5678	-0.892525	-1.29702	-1.1862	-1.96507
chr1:65614197-65614216_AK4_-	AK4_CTCCCGCAAGAAGTGGCCGC	AK4	-0.904546	-1.31934	-1.51791	-1.52461	-1.46435	-0.822691	-1.20594	-2.25925	-2.80776
chr1:65656470-65656489_AK4_+	AK4_TCCGAGTTGGAGAACAGGCG	AK4	0.675598	-0.570593	-1.78834	-0.261485	-1.12121	-0.361568	-0.0580843	-0.323938	-0.919619
chr1:77759490-77759509_AK5_+	AK5_ACTCAAACTTTCCATATCGG	AK5	-0.560463	0.3648	-0.140006	0.112052	-0.471711	-0.0411639	-0.0421939	0.349161	0.513468
chr1:77806072-77806091_AK5_-	AK5_CAGGAATACCACCAAATCGG	AK5	0.250181	0.067304	-0.038686	0.668462	0.143273	0.589072	0.056438	0.187648	0.0239955
chr1:77748015-77748034_AK5_+	AK5_CCAAGGAGTATCTGGCCCGG	AK5	-1.12086	-0.179448	-0.402563	0.0333056	-0.995294	-0.368289	-0.222826	-0.189997	-0.680589
chr1:77876692-77876711_AK5_+	AK5_GGTGTTCTATGACATCAGCA	AK5	0.201707	0.668998	0.409692	0.761069	0.601415	0.430445	0.688637	0.958436	0.898649
chr14:96871114-96871133_AK7_-	AK7_ACTCCAGCAGGCGCATGAGA	AK7	-1.17743	0.54669	0.658794	-0.660128	-0.975465	-0.293607	-0.347853	0.35745	-0.201634
chr14:96858575-96858594_AK7_+	AK7_CAGCAGCGGAAACATCGGGA	AK7	-0.0865659	0.151137	0.287302	-0.0377301	-0.466028	0.228978	0.219079	0.12675	0.00488643
chr14:96864567-96864586_AK7_+	AK7_CCCGCGGCCTGACTTTGCGG	AK7	-0.941583	-0.0800004	-0.264092	-0.524939	-0.502097	-0.219985	-0.00850259	0.780693	0.268285
chr14:96875251-96875270_AK7_+	AK7_TTGGGCGCGCTCCAAAGCCC	AK7	0.0367867	-0.856539	-1.89382	-0.579942	-1.21532	-0.479751	-0.863723	-0.56557	-0.330488
chr9:135703402-135703421_AK8_-	AK8_AGAATCGACCCTCAAACTGG	AK8	-0.949738	0.135472	-0.247557	-0.754346	-1.34943	-1.01575	-0.907099	-1.3484	-1.59964
chr9:135730283-135730302_AK8_+	AK8_CAGCTGGACGAGCAGCGCGC	AK8	-1.19667	1.25878	0.92926	0.766031	-0.0326625	-0.0280435	-0.0736236	0.475756	0.377721
chr9:135739123-135739142_AK8_-	AK8_GAACAGCAGTCTCCTCACCC	AK8	-1.17046	-0.899481	-1.74957	-0.348791	-0.436121	-0.0849584	-0.0435038	-0.16746	0.162607
chr9:135704055-135704074_AK8_-	AK8_GCTCTGAGGATCCAGACCCT	AK8	-0.557717	-1.10007	-1.72655	-0.264178	-0.91555	-0.787839	-0.669937	-0.314035	-0.094806
chr6:109980536-109980555_AK9_-	AK9_ACATATACAGTAGAGACCAG	AK9	0.225114	1.59518	2.30541	0.274029	-0.342607	0.589809	0.574411	0.264262	0.271441
chr6:109995428-109995447_AK9_-	AK9_ATTAGCCCGTTACATAACAC	AK9	0.44217	0.116363	-0.0334119	0.24568	-0.329325	0.154113	0.296685	0.377823	0.479134
chr6:109954223-109954242_AK9_+	AK9_GGTGGAAGCAGATAGGGACG	AK9	0.0485014	0.898134	0.946448	0.359482	-0.348802	0.944346	0.916353	0.606956	0.473824
chr6:109978063-109978082_AK9_-	AK9_TATTGCCGAAATGCAGATGG	AK9	-0.0944958	0.244608	-0.215848	0.208141	-1.17557	0.24457	0.252732	-0.296577	0.100977
chr17:19844261-19844280_AKAP10_-	AKAP10_CAGATTGAAGTGCTGACCAG	AKAP10	-0.964584	-0.634235	-1.35036	-1.06237	-2.62596	0.159503	0.3813	0.116292	-0.0330582
chr17:19835202-19835221_AKAP10_-	AKAP10_GAGGAGATGAATTTCTGGGC	AKAP10	-0.15803	-0.818438	-0.960652	-0.659224	-2.15353	-0.974783	-1.1052	-0.0836265	-0.0427157
chr17:19880911-19880930_AKAP10_+	AKAP10_GCCGGAAGAAGGACATGGCG	AKAP10	-0.638704	-0.143233	-1.43658	0.716999	1.56629	-0.683721	-0.455986	-0.245037	-0.461023
chr17:19839587-19839606_AKAP10_+	AKAP10_GTTCTGGGTTACCTTCTCCA	AKAP10	-0.151005	0.087889	-1.0307	0.445827	-0.216698	0.486396	0.374619	0.487413	0.648094
chr13:42872865-42872884_AKAP11_-	AKAP11_AGTGACAAAGTCATCCTCTA	AKAP11	0.469447	0.28601	-0.3734	0.381638	-0.253512	0.542533	0.57044	0.692248	0.735936
chr13:42891731-42891750_AKAP11_-	AKAP11_GAAGAATAATCCTTAGCTGG	AKAP11	-0.456733	0.329906	0.461149	-0.130825	-1.74976	0.0472687	0.0986707	0.112411	0.0883105
chr13:42874018-42874037_AKAP11_+	AKAP11_TCATAGGGAAGTCATCGCAG	AKAP11	-0.925619	-1.03798	-1.74698	0.0186692	-0.424655	0.0418812	0.342146	-0.0648811	0.0681976
chr13:42866616-42866635_AKAP11_+	AKAP11_TGAGCATGCCAATTTAACTG	AKAP11	-0.467903	-0.242592	-1.39185	0.0046656	-0.853505	0.689505	0.572233	0.388276	0.212326
chr6:151671762-151671781_AKAP12_+	AKAP12_CAAGCTGGAAGCCCTACCGA	AKAP12	0.228685	-0.137353	-0.368692	-0.78177	-1.78886	-0.0732794	0.200402	0.34678	0.434229
chr6:151671303-151671322_AKAP12_+	AKAP12_GAAGAAGGAGCTACTTCCGA	AKAP12	-0.0638951	-1.17578	-2.87516	-0.683502	-1.01297	0.795218	0.531824	-1.07902	-1.3708
chr6:151561852-151561871_AKAP12_-	AKAP12_GCACGCCCGTACCTTGGTGG	AKAP12	0.482982	0.139671	-0.133136	0.654216	-0.0229883	0.0341849	0.0997273	0.372022	0.538548
chr6:151672943-151672962_AKAP12_+	AKAP12_TCAAGCCGAAACCTTAGCTG	AKAP12	-0.159902	-0.122785	-0.881571	0.239128	-0.303079	0.0374225	-0.151847	0.677749	0.0759192
chr15:86087014-86087033_AKAP13_-	AKAP13_AAATGCATCAATGTCTCTCG	AKAP13	1.33079	0.156227	-0.573251	-0.51471	-2.47624	-0.0298627	0.0980702	0.0535512	0.0867867
chr15:86076870-86076889_AKAP13_-	AKAP13_CAGCCACCACAAACACGGGA	AKAP13	-1.14488	-1.6841	-1.71989	-0.826798	-1.59309	-1.04576	-1.38201	-0.192446	-8.56825e-05
chr15:86123423-86123442_AKAP13_-	AKAP13_GAGCCTGTGGGTCTTCACAG	AKAP13	-1.31939	-2.02076	-3.74541	-2.2259	-4.0746	-0.881889	-1.83563	-0.133423	-0.788173
chr15:86064748-86064767_AKAP13_-	AKAP13_GAGTACTTGTACAGTGACGG	AKAP13	-0.797119	-1.47212	-2.09918	0.0342739	0.171648	0.0435676	-0.446671	-0.0322779	-0.278642
chrX:119048690-119048709_AKAP14_+	AKAP14_ATGGCGTAGAGTTTGTAGAG	AKAP14	0.557356	0.914203	0.817504	0.634868	-0.0207562	0.337346	0.344217	0.859372	0.692686
chrX:119037294-119037313_AKAP14_+	AKAP14_GACTCAAGTAGCTCTAGCTC	AKAP14	-0.0628891	0.180936	-0.189533	0.270751	-0.588755	0.260872	0.103002	0.407916	0.190911
chrX:119037492-119037511_AKAP14_+	AKAP14_GACTCACGGTGAATTCACTG	AKAP14	0.157149	-0.420458	-1.58233	-0.096587	-1.0037	-0.0680475	-0.0461464	-0.0664682	-0.184714
chrX:119037264-119037283_AKAP14_+	AKAP14_TACACAAGACAAGAACTACG	AKAP14	-1.20857	0.0387397	-0.816677	-0.501957	-3.22119	0.172559	0.457188	1.09968	0.988296
chr17:55189247-55189266_AKAP1_-	AKAP1_GACGCTCTGGGTGTAAGGCA	AKAP1	-0.11637	-1.30755	-3.13637	-0.853388	-1.82625	-0.249021	-0.366434	-0.0329969	0.096315
chr17:55187413-55187432_AKAP1_-	AKAP1_GAGACTGCAACAGCTATCCA	AKAP1	-0.11099	0.215848	-0.396086	0.43315	0.521799	-0.245599	0.104919	-0.50622	-0.577925
chr17:55184518-55184537_AKAP1_+	AKAP1_GCGGAAGCAGATCATTCAGG	AKAP1	-0.689612	-0.944916	-0.87338	-1.16689	-1.66233	-0.586704	-0.553317	-0.816286	-1.44532
chr17:55191825-55191844_AKAP1_+	AKAP1_GCTGCCTGATGGCATCACCG	AKAP1	-0.341368	-0.929047	-1.52361	-0.697049	-1.87388	0.0505412	-0.0144039	-0.473308	-0.321897
chr9:112811132-112811151_AKAP2_-	AKAP2_CAGCTTGGACACCCACCTCT	AKAP2	-0.179077	0.198684	0.127827	-0.237397	-1.15922	-0.00181136	-0.114361	-0.0213985	-0.285988
chr9:112811077-112811096_AKAP2_-	AKAP2_TGCTCCAGTCCAGCGCCGCG	AKAP2	0.358134	0.18725	-0.119655	-0.179055	-0.21359	0.131996	0.528012	0.295569	-0.197568
chr12:4737832-4737851_AKAP3_-	AKAP3_AACTCAGGAGACCCACACAA	AKAP3	0.188343	-0.520141	-0.622231	0.659082	0.177296	-0.343849	-0.123763	0.313477	0.723176
chr12:4735804-4735823_AKAP3_+	AKAP3_GGTGCTGCACACCCTTCAGG	AKAP3	0.0920379	-1.07077	-1.22961	-0.742449	-0.551063	-0.466281	-0.607309	-0.341703	-0.673164
chr12:4735782-4735801_AKAP3_+	AKAP3_GTGATTGCTGACAATCACCG	AKAP3	-3.6195
chr12:4747281-4747300_AKAP3_-	AKAP3_TCCTGGAGACAACCAAGCCC	AKAP3	-1.10221	0.40799	0.454155	0.199508	-0.154452	0.5991	0.554477	0.443575	0.420806
chrX:49957815-49957834_AKAP4_-	AKAP4_AAAGCAAGGAAACTCATGCA	AKAP4	0.327535	1.49559	1.54437	0.587317	-0.232747	0.681321	0.654214	0.766377	0.907093
chrX:49957415-49957434_AKAP4_-	AKAP4_AAATGTGAGGATCCATGCGA	AKAP4	-1.15736	0.577504	0.398653	0.0167087	0.0239236	0.480944	0.352065	0.183769	0.293183
chrX:49955680-49955699_AKAP4_-	AKAP4_AGAGGTCATGAAGTTTGCCA	AKAP4	-0.0567917	-0.0326249	-0.822205	0.432642	0.0341789	0.122235	-0.0146245	-0.0754677	-0.01293
chrX:49961606-49961625_AKAP4_-	AKAP4_TCAGAAGGCAACTTAAACCT	AKAP4	0.17897	-0.0706482	-0.884898	0.794306	0.0980188	0.229497	0.287714	0.815108	1.0856
chr14:64935245-64935264_AKAP5_+	AKAP5_AAAGCACTGAAGCCCAAAGC	AKAP5	0.129334	-0.248452	-0.364226	-0.038764	-0.822387	0.145457	0.0341408	-0.194127	-0.247781
chr14:64935321-64935340_AKAP5_+	AKAP5_ATCAGCCAGAGCCCACACGG	AKAP5	-1.42847	-0.422341	-0.55533	-0.163284	-0.552381	0.271163	0.679854	-0.0611962	0.0648841
chr14:64935320-64935339_AKAP5_+	AKAP5_GATCAGCCAGAGCCCACACG	AKAP5	-1.76413	-1.44402	-1.6751	-1.28203	-2.45151	-0.639768	-1.30526	-0.640826	-0.631882
chr14:64935322-64935341_AKAP5_+	AKAP5_TCAGCCAGAGCCCACACGGG	AKAP5	-0.192203	0.464259	0.619647	0.212926	0.0774246	0.288826	0.072951	-0.137661	-0.259229
chr14:33004885-33004904_AKAP6_-	AKAP6_AGACTCGAAGCTGGTGCCAG	AKAP6	-0.109476	0.708937	0.775533	-0.116489	-0.498531	-0.0509482	0.2291	-0.182077	-0.704792
chr14:32902927-32902946_AKAP6_+	AKAP6_GCTCCGGATGACCTCAGAGA	AKAP6	0.686031	0.168997	-0.0314994	-0.396166	-1.2522	0.281087	0.128096	-0.258669	0.346199
chr14:33015138-33015157_AKAP6_-	AKAP6_TCAGGAGGATCTACTAGCGA	AKAP6	0.339185	-1.28	-1.61635	0.517096	1.28298	-0.136454	-0.406948	-0.342777	-0.406683
chr14:33068648-33068667_AKAP6_+	AKAP6_TCTCAAGGAAGCTGTGGAGG	AKAP6	-1.33985	-1.88979	-3.26833	-2.02419	-3.01865
chr6:131602710-131602729_AKAP7_+	AKAP7_AAGGCTCAGTAAGAGGCTGG	AKAP7	-0.364714	0.123931	-0.215039	-0.727974	-2.85742	0.420962	0.00731135	0.301452	-0.272055
chr6:131540940-131540959_AKAP7_-	AKAP7_ATGACACTCACCAATCACAA	AKAP7	-0.394332	-0.30559	-0.787539	0.955694	0.294282	0.620349	0.51303	0.0649732	-0.599602
chr6:131466532-131466551_AKAP7_+	AKAP7_GTAGATATTCAGGATGACTG	AKAP7	0.261213	0.0684286	-0.5581	0.530496	0.114254	0.308717	0.496388	0.12901	-0.417348
chr6:131486268-131486287_AKAP7_+	AKAP7_TGAGCGACTGGCCAAAGCAA	AKAP7	0.310044	0.0874084	-0.402818	-0.328866	-0.546086	0.465241	0.600049	0.327938	0.41987
chr19:15512033-15512052_AKAP8L_+	AKAP8L_AAAGCGGGAGCCGCCCGGGA	AKAP8L	-1.13779	-0.500952	-0.538456	-0.86012	-2.0614	-1.53672	-1.03745	-0.755975	-0.825425
chr19:15521335-15521354_AKAP8L_+	AKAP8L_ATCACAGGTGGGCTGAGCGC	AKAP8L	0.164662	0.582872	0.965229	-0.291195	-1.12499	-0.421524	-0.76994	-0.138458	-0.283498
chr19:15529721-15529740_AKAP8L_-	AKAP8L_GCCACCATGAGCTACACAGG	AKAP8L	-0.810446	-0.170619	-0.658921	-0.0828027	-1.5026	-0.67261	-1.03196	-0.446735	-0.200609
chr19:15514338-15514357_AKAP8L_+	AKAP8L_GCGGCACCATATCTAAGCGC	AKAP8L	-0.237566	-0.500136	-1.07932	-0.605642	-2.86247	0.383487	0.515037	-1.15982	-1.90759
chr19:15487770-15487789_AKAP8_+	AKAP8_AAGCAGAGCCCACTTACCCT	AKAP8	-0.0668665	0.292854	-0.258586	-0.0877494	-0.757631	-0.150286	-0.0149098	0.011031	-0.367025
chr19:15484810-15484829_AKAP8_-	AKAP8_ACAGGCGCAACCTACAGCTA	AKAP8	-0.188103	0.0323367	-0.0544883	0.298564	-0.668085	0.364167	0.699385	0.279117	0.59052
chr19:15490529-15490548_AKAP8_-	AKAP8_GAAGACATGGACCAGGGCTA	AKAP8	-0.931237	-1.01778	-0.971887	-1.30418	-1.03848	0.059587	0.306059	-0.43367	-0.123028
chr19:15485403-15485422_AKAP8_+	AKAP8_GAAGGGCTTACCTTGCCAGC	AKAP8	-1.25884	0.21314	-0.487906	0.655115	-0.733663	0.589603	0.429239	0.566187	0.828095
chr7:91641772-91641791_AKAP9_-	AKAP9_CCAGAGAGAGGCAAATGCGT	AKAP9	0.444004	0.262966	0.635063	0.20505	-0.535094	0.0170013	0.0543764	0.416618	0.57894
chr7:91603247-91603266_AKAP9_+	AKAP9_GAAATAACCAGTCATGAGCA	AKAP9	-0.21507	0.309886	-0.459758	0.63763	-0.246188	0.467824	0.331999	-0.0957245	0.105195
chr7:91622328-91622347_AKAP9_+	AKAP9_GAAGAAATGAGGGTTACCTA	AKAP9	-0.149433	0.0114764	0.00716901	-0.193861	-0.77503	0.727515	0.628562	0.314923	0.419538
chr7:91623950-91623969_AKAP9_+	AKAP9_GCTGCCATTAAACAAAGAGA	AKAP9	-0.226702	-0.256212	-0.570406	0.0620879	-0.956291	0.395373	1.05547	0.535859	0.785266
chr11:8938881-8938900_AKIP1_+	AKIP1_AATATCAGAGCATGCTCCAG	AKIP1	-0.668799	-0.936162	-1.70585	-0.567995	-1.34687	-0.0067989	-0.171164	0.0882066	0.167733
chr11:8941022-8941041_AKIP1_-	AKIP1_AGTGATGGTCAACATCACAC	AKIP1	0.217236	2.5509	2.21542	3.47526	4.53918	-0.630761	-1.27063	-0.203006	-1.13368
chr11:8933114-8933133_AKIP1_+	AKIP1_CATGCCCTGGAGCGTCCCAA	AKIP1	0.0268684	-0.144278	-0.415038	-0.690942	-1.68309	-0.185715	-0.50544	0.0844005	0.182561
chr11:8933125-8933144_AKIP1_+	AKIP1_GCGTCCCAAAGGCTGCATGG	AKIP1	0.132151	0.384702	-0.318271	-0.247648	-0.57253	0.180501	-0.0392332	0.436861	0.472412
chr1:39466684-39466703_AKIRIN1_-	AKIRIN1_ATATTATGCCAACTTGTCGG	AKIRIN1	-0.408473	-0.0320846	-0.444194	-0.326013	-1.35729	-0.00383474	0.177736	0.543368	0.618021
chr1:39469046-39469065_AKIRIN1_+	AKIRIN1_CACATGATCAGATTATGCGA	AKIRIN1	-3.25809	-3.08137	-5.57941	-2.15721	-4.87243	-1.01183	-1.78845	-1.23053	-1.79093
chr1:39457076-39457095_AKIRIN1_+	AKIRIN1_GCGGCCCATGGAGTTCGAGG	AKIRIN1	-1.19675	-0.0449749	-0.427668	-1.72894	-2.85537	-0.480306	-0.41951	-0.6798	-0.437469
chr1:39457215-39457234_AKIRIN1_-	AKIRIN1_GGCTGCTGCAGACTCTGCGG	AKIRIN1	-1.67104	-1.96476	-3.37232	-1.91783	-3.50648	-0.139933	-0.314817	-0.791988	-1.68076
chr6:88391338-88391357_AKIRIN2_+	AKIRIN2_CTGGTGAAGCTGGTCCACTG	AKIRIN2	-3.68019	-4.27909	-7.45956	-4.42067	-7.55239	-3.18848	-2.6298	-2.66178	-2.57131
chr6:88411296-88411315_AKIRIN2_+	AKIRIN2_GCCGAGGTGGGCGCCGACAA	AKIRIN2	-2.07591	-3.00589	-4.19251	-3.8314	-5.29599	-0.889118	-0.580037	-1.50276	-2.00287
chr6:88411213-88411232_AKIRIN2_-	AKIRIN2_GCCGCAGAAGTATCTCCGAA	AKIRIN2	-3.46092	-5.39888	-7.54687	-3.55769	-5.53443	-3.85721	-6.02711	-1.58375	-2.89441
chr6:88411214-88411233_AKIRIN2_+	AKIRIN2_TCGGAGATACTTCTGCGGCG	AKIRIN2	-2.65454	-5.17062	-6.48578	-1.11968	-2.65793	-0.957582	-0.69912	-1.21898	-0.536495
chr1:109394535-109394554_AKNAD1_-	AKNAD1_AACACGTTCAAATACGGCCA	AKNAD1	-1.32411	-0.918766	-1.68801	-0.712796	-2.04173	-1.07602	-0.963689	-1.31163	-1.86142
chr1:109392161-109392180_AKNAD1_-	AKNAD1_ATCCACCAAGAACTTCTCAC	AKNAD1	-1.11271	-1.44054	-2.33858	0.414016	-0.413128	0.219197	0.308147	0.588836	0.398877
chr1:109385832-109385851_AKNAD1_-	AKNAD1_GCAGAACTTTCTGGCCACCA	AKNAD1	-0.422058	-0.0969262	-0.688221	0.116288	-0.215047	-0.0827221	-0.0241991	0.733216	0.750242
chr1:109380216-109380235_AKNAD1_+	AKNAD1_TAACTGGAGAACTCACAGGA	AKNAD1	-0.494445	1.77806	2.4887	0.775206	-0.935859	0.69096	0.76083	0.603329	0.334923
chr9:117139378-117139397_AKNA_-	AKNA_CCTGGCAGAAACCTTGCCAG	AKNA	0.452617	-0.723395	-1.58717	0.675462	-0.196686	0.223258	0.131144	1.04894	1.2679
chr9:117143433-117143452_AKNA_-	AKNA_GCTCCTAGAGGACTTCCGCC	AKNA	-0.227289	0.268129	-0.158411	0.436967	-0.591434	0.0592635	0.0298197	0.574385	0.895748
chr9:117136414-117136433_AKNA_-	AKNA_GCTCCTCACCAAGTACGCTG	AKNA	-1.13518	-0.795326	-1.63052	-0.53922	-1.59682	0.197275	-0.61394	-1.54363	-3.80249
chr9:117130702-117130721_AKNA_+	AKNA_TCTTCTCCCGGACTCACCTG	AKNA	-0.21885	0.388525	0.763489	0.208908	-0.178223	0.14383	0.100564	0.13933	0.368895
chr1:46033827-46033846_AKR1A1_-	AKR1A1_CAAGACAGCTGGACGCACGG	AKR1A1	-0.495478	-0.35883	-0.694347	-0.470602	-0.915251	0.171882	-0.321521	-1.1109	-1.0988
chr1:46034241-46034260_AKR1A1_-	AKR1A1_GCACGATCAGAGGAGCCCAA	AKR1A1	0.151623	0.692914	1.05252	-0.455117	-1.118	-0.23148	0.112935	0.394849	0.801771
chr1:46032621-46032640_AKR1A1_-	AKR1A1_GGTCAGCCAGAGTCTTCCGG	AKR1A1	-1.29642	-1.68432	-1.55933	-0.831326	-0.24655	-1.31061	-2.13516	-1.07699	-1.66696
chr1:46032267-46032286_AKR1A1_-	AKR1A1_TGTGGCGGTAGCCTACGCTA	AKR1A1	-0.252743	-1.02094	-1.3256	-1.15371	-2.21457	0.326292	0.107644	-0.250344	-0.198486
chr7:134212697-134212716_AKR1B10_+	AKR1B10_AAGATGCCCATTGTGGGCCT	AKR1B10	0.556102	0.24685	-0.355499	0.9519	0.939166	0.906274	1.0044	0.833883	0.702353
chr7:134217829-134217848_AKR1B10_-	AKR1B10_AAGCTGGGAACCTACCTCCC	AKR1B10	1.17363	-0.734553	-0.982555	-1.83098	-2.75624	-0.0208754	-0.501592	-0.279116	-0.602682
chr7:134217783-134217802_AKR1B10_+	AKR1B10_GATAAAGGTAATGCCATCGG	AKR1B10	1.14641	0.203275	-0.573383	0.553353	-0.247016	0.514715	0.229465	0.143605	-0.216893
chr7:134222338-134222357_AKR1B10_+	AKR1B10_GCCAGAAGACCCTTCCCTGC	AKR1B10	-0.29993	-0.394074	-1.1591	-1.59271	-3.27734	-0.370483	-1.03437	-0.346105	-0.516057
chr7:134256429-134256448_AKR1B15_-	AKR1B15_AAAGCTGGAACCTACCTCCC	AKR1B15	0.445743	0.343563	-0.0361267	0.124726	-0.551607	0.329064	0.310501	0.164682	-0.0110876
chr7:134252987-134253006_AKR1B15_+	AKR1B15_CTATGAGAATCAACATGAGG	AKR1B15	-1.40958	0.416456	0.739238	0.579726	-0.634301	0.00900501	-0.125396	-0.133081	-0.701218
chr7:134134509-134134528_AKR1B1_+	AKR1B1_ACATTGCCCGACTCATCCAA	AKR1B1	0.058469	-1.14104	-2.47972	-1.31483	-2.07353	0.000396484	-0.117281	-0.865611	-0.452759
chr7:134134543-134134562_AKR1B1_-	AKR1B1_ATTGTAATGACAGCCTGGGA	AKR1B1	0.924939	-0.274365	-0.0168415	0.228436	0.0296402	-0.369546	-0.15008	0.115528	0.371538
chr7:134132803-134132822_AKR1B1_-	AKR1B1_TATCCTCAGGGCCAAGCCCG	AKR1B1	-0.225	-0.673447	-1.08677	-1.37956	-2.46884	-0.561924	-0.727266	-0.527963	-0.866806
chr7:134127509-134127528_AKR1B1_-	AKR1B1_TGACAGCTGTACCTCCCACA	AKR1B1	0.514896	-0.000595816	-0.440402	-0.193704	-0.792093	0.161306	0.14278	-0.14617	-0.285341
chr10:5043826-5043845_AKR1C2_-	AKR1C2_TCAAATTGGCAATAGAAGCC	AKR1C2	0.557287	1.43707	1.21777	0.61163	1.08471	0.825425	0.71303	0.778627	0.736756
chr10:5144381-5144400_AKR1C3_+	AKR1C3_GATCTCAACGAGACAAACGA	AKR1C3	-1.83467	-1.35849	-3.44549	-0.373738	-0.875024	-0.346065	-0.497497	0.0790981	0.258975
chr10:5136715-5136734_AKR1C3_-	AKR1C3_GGAATTATTCTTACCTCTGG	AKR1C3	-0.870543	0.0356135	-0.219061	0.360257	0.0782937	1.01637	1.02789	0.620695	0.528062
chr10:5140997-5141016_AKR1C3_-	AKR1C3_GTTGGTGAAAGTTCCTCACC	AKR1C3	0.493168	0.795657	-0.149763	-0.258673	-0.788427	0.491699	0.90625	0.415429	0.0948472
chr10:5141046-5141065_AKR1C3_+	AKR1C3_TAGTGGATCTCTGTACCACC	AKR1C3	0.37135	0.856928	0.525342	0.91575	0.0297083	0.783782	0.46801	0.664597	0.397262
chr10:5246363-5246382_AKR1C4_+	AKR1C4_ACAGATGGTCCAACCAGCCT	AKR1C4	-1.13043	1.07554	0.43168	0.137764	-0.501123	0.611796	0.708494	0.246166	0.440539
chr10:5254667-5254686_AKR1C4_+	AKR1C4_GAACCCAACGACATAAACTA	AKR1C4	-0.206663	-1.07982	-1.39205	0.0690688	-1.73434	-0.184835	-0.400442	1.0483	1.60144
chr7:137782682-137782701_AKR1D1_-	AKR1D1_ATTTGAACTTACCTCCCAAG	AKR1D1	0.00823452	-0.71654	-1.66348	0.0175617	0.105189	0.0396132	0.0580463	-0.129523	0.306003
chr7:137776579-137776598_AKR1D1_-	AKR1D1_GATCCACATAATCTAGCTGG	AKR1D1	0.171204	-0.161555	-0.353031	-0.513466	-1.96372	-0.538001	-0.759259	0.0359987	-0.0560294
chr7:137773468-137773487_AKR1D1_+	AKR1D1_TAGCAGAAGGAAAGGTGCGG	AKR1D1	-0.17079	-0.491997	-0.817543	0.0872111	-0.504262	-0.0975522	-0.438976	-0.0344825	-0.619428
chr7:137791365-137791384_AKR1D1_-	AKR1D1_TTGGCTGGGTGAAATACGGA	AKR1D1	-0.353537	-0.302824	-0.0437946	-0.225863	-0.723497	-0.116921	0.0461822	0.190536	0.501299
chr10:4868516-4868535_AKR1E2_+	AKR1E2_CATGGGAGATATCCCAGCCG	AKR1E2	-0.0775941	0.212694	-0.825254	1.20199	0.731013	0.515384	-0.633595	0.406968	0.314829
chr10:4875628-4875647_AKR1E2_+	AKR1E2_CTACCTCATACACTGGCCCA	AKR1E2	0.348954	0.0996569	-0.209228	0.526674	-0.0278191	0.127651	-0.0301447	0.323847	0.515651
chr10:4872992-4873011_AKR1E2_+	AKR1E2_GGAAGGCGCTGTAAGACGGG	AKR1E2	-0.160489	0.512924	0.516329	-0.616042	-1.1663	0.254871	0.802434	1.27768	0.741228
chr10:4879659-4879678_AKR1E2_+	AKR1E2_GGACCTGGTGATCACCGGGC	AKR1E2	-0.318215	1.1815	0.0471822	0.835573	0.599617	0.273436	0.533866	0.72904	0.582026
chr1:19633541-19633560_AKR7A2_-	AKR7A2_AAGGACGGGAAACAGCCTGT	AKR7A2	-1.62589	-4.53184	-4.52217	-3.15148	-2.9803	-1.36536	-2.32122	-1.59215	-2.30089
chr1:19635106-19635125_AKR7A2_-	AKR7A2_ACCAAGGCCAACCCTTGGGA	AKR7A2	-0.005129	-1.20999	-0.839932	-0.881521	-2.12278	-0.350814	-0.601784	0.482096	1.08339
chr1:19638427-19638446_AKR7A2_+	AKR7A2_CAGAAAGGCGCGCACGGCCG	AKR7A2	-0.639022	-0.242711	-1.31779	0.174067	-1.04072	0.265572	-0.0328313	-0.0521884	0.104813
chr1:19632545-19632564_AKR7A2_+	AKR7A2_GGCAGCCGAGGTCACACTGG	AKR7A2	-0.388909	-0.976439	-1.44667	0.0881003	-0.706974	-0.0869593	-0.132549	-0.735414	-0.793402
chr1:19615155-19615174_AKR7A3_-	AKR7A3_AGCCACGGTGCTGGGCGCCA	AKR7A3	0.270508	-0.43005	-0.225117	-0.588391	-1.65035	-0.645096	-0.872232	0.226637	0.146397
chr1:19611182-19611201_AKR7A3_+	AKR7A3_ATTCCTGTACATCTCTGCCC	AKR7A3	0.162441	0.538804	0.557196	-0.218462	-1.35809	-0.0168195	-0.300967	-0.120326	-0.35254
chr1:19612723-19612742_AKR7A3_-	AKR7A3_TATGCCAGACCACAGCACCC	AKR7A3	-1.78094	-2.06682	-3.75267	-2.15001	-3.48182	-0.741069	-0.932867	-0.904894	-0.946912
chr1:19612821-19612840_AKR7A3_+	AKR7A3_TTCAGGGAGTTCCCAAACAG	AKR7A3	-0.299528	-0.871794	-1.28161	0.0156232	-0.472478	-0.724072	-1.26035	0.00059293	-0.184691
chr19:50373199-50373218_AKT1S1_+	AKT1S1_AAGTCGCTGGTGTTAAGCCG	AKT1S1	-0.269361	-0.0603636	0.158179	-0.87219	-1.61493	0.234128	-0.12711	0.0287611	-0.391371
chr19:50373205-50373224_AKT1S1_+	AKT1S1_CTGGTGTTAAGCCGCGGCCG	AKT1S1	-0.420562	0.141358	-0.110098	0.401074	-0.118146	0.491877	0.816239	-0.0567375	-0.0801135
chr19:50376240-50376259_AKT1S1_-	AKT1S1_GGCCAGAGAGGACAACGAGG	AKT1S1	-0.587571	-0.687038	-1.07966	0.230357	-0.400867	-0.0567784	-0.830713	0.0698022	-0.153179
chr19:50376387-50376406_AKT1S1_-	AKT1S1_TGGTCGAGGAGCCCTGGCGG	AKT1S1	-3.49685	-2.1011	-1.82895	-2.51941	-2.73354	-1.39353	-1.05114	-0.833826	-1.05811
chr14:105243019-105243038_AKT1_+	AKT1_GAAGGTGCGTTCGATGACAG	AKT1	-0.56376	-0.922078	-1.62664	0.0227581	-1.19827	-0.177571	-0.424592	-0.531926	-0.564056
chr14:105258955-105258974_AKT1_-	AKT1_GACGTGGCTATTGTGAAGGA	AKT1	0.613412	0.646601	-0.944735	0.220667	-0.475503	0.268809	-0.13723	0.332556	0.299016
chr14:105246455-105246474_AKT1_-	AKT1_GCAGGATGTGGACCAACGTG	AKT1	0.573277	-0.309572	-0.349204	-0.704631	-2.62242	-0.118109	-0.833327	-0.144313	-0.316935
chr14:105242060-105242079_AKT1_-	AKT1_GGAGGAGATGGACTTCCGGT	AKT1	-1.77931	0.372961	-0.32127	-0.108264	-1.19526	0.637293	0.344702	-0.354101	-1.08707
chr19:40761084-40761103_AKT2_-	AKT2_CATCGAGAGGACCTTCCACG	AKT2	-0.225922	-0.0932537	-0.862676	-0.000342119	-0.72338	-0.0914652	0.0714479	0.20136	0.0223784
chr19:40748569-40748588_AKT2_-	AKT2_GTGGATGCGGGCCATCCAGA	AKT2	0.0684148	-0.793824	-1.69281	-1.17501	-3.49221	-0.626259	-0.99484	-0.900499	-0.846688
chr19:40747939-40747958_AKT2_-	AKT2_TATCTCAAACTCCTTGGCAA	AKT2	-1.64799	-1.21548	-2.04056	-0.391298	-1.93802	-0.488987	-1.58294	-0.990855	-1.02031
chr19:40762881-40762900_AKT2_-	AKT2_TGGGTACAAGGAGAGGCCCG	AKT2	-1.24744	-1.26787	-1.4679	-1.63252	-2.37612	-1.02656	-2.02261	-0.951616	-2.17793
chr1:244006437-244006456_AKT3_+	AKT3_AACCCAACCTTCTTTCACAA	AKT3	-0.0795405	-0.556075	-0.950866	0.220759	-0.863113	-0.619861	-0.18056	0.332842	0.124303
chr1:243727005-243727024_AKT3_+	AKT3_ATGGAACCGAAGCCTACCTC	AKT3	0.0986455	-0.42657	-0.938322	-0.342143	-0.765203	0.0779114	-0.193534	-0.29773	-0.234878
chr1:243708877-243708896_AKT3_+	AKT3_CATCATCTGGTCCTCCACCA	AKT3	-0.322586	-0.045574	-1.00965	0.0565029	-0.733188	0.151443	-0.106433	0.342172	0.116038
chr1:243736314-243736333_AKT3_-	AKT3_GAGAGAGCGGGTGTTCTCTG	AKT3	0.683918	-0.237527	-1.21832	0.231087	-1.3775	0.864113	0.872834	-0.0100182	-0.148569
chr16:53532342-53532361_AKTIP_-	AKTIP_AATGGCACGCATGCGTCCTA	AKTIP	0.281891	-1.20706	-1.61682	-0.487503	-0.259326	-0.471829	-1.18846	-0.713124	-0.771391
chr16:53529191-53529210_AKTIP_+	AKTIP_GATGGCTGCACATAGACGCC	AKTIP	-1.44531	-0.748676	-0.794321	-0.848065	-2.5815	-0.297066	-0.480583	-0.155925	0.12209
chr16:53529058-53529077_AKTIP_-	AKTIP_GGAGTAATATTCATACGGCA	AKTIP	-0.729515	-1.61755	-4.10227	0.417621	-0.852069	-0.516644	-1.1212	-0.539472	-1.61394
chr16:53529214-53529233_AKTIP_+	AKTIP_TAGCTTCTGCTTCACAACCA	AKTIP	-0.0888141	-0.0316622	-0.360051	-0.759224	-1.57375	0.315538	0.488589	-0.695373	-1.27132
chr9:116152717-116152736_ALAD_-	ALAD_ACGCGTGGAAGCCATCAAAG	ALAD	-0.00761927	0.190584	-0.290623	0.941713	2.02026	0.437536	0.362137	0.392685	0.236014
chr9:116153830-116153849_ALAD_+	ALAD_CAAAGATCAAGACACAGCGT	ALAD	1.22142	0.154379	-0.211541	0.11841	0.513604	0.208608	0.412625	-0.102278	-0.387072
chr9:116155804-116155823_ALAD_+	ALAD_GAAGTAGCCGCTGTGCAGAA	ALAD	0.16972	0.272788	0.0251834	0.796029	0.736587	-0.231147	-0.428355	0.616237	0.536093
chr9:116153178-116153197_ALAD_+	ALAD_GGACTCCTCGGAGTCAGCTG	ALAD	-1.87444	-0.452943	-0.796796	-0.0985451	-1.45449	0.0603104	0.592307	-0.168094	-0.110992
chr3:52237942-52237961_ALAS1_-	ALAS1_GAAGTTCTTCAGCAGTCCAC	ALAS1	-0.372026	-0.0708422	-0.665169	0.20221	-0.189719	0.147245	0.296396	0.171521	0.255836
chr3:52236657-52236676_ALAS1_+	ALAS1_GCAGCACAGATGAATCAGAG	ALAS1	-0.387128	0.739007	0.286409	-0.0301853	-0.331088	0.516869	0.385721	-0.017659	0.437422
chr3:52233393-52233412_ALAS1_-	ALAS1_GCTGCAGTGGACAATGCCCG	ALAS1	-0.528948	-0.896158	-1.59712	-1.00726	-0.713632	0.0420915	-0.0128836	0.556835	0.577269
chr3:52238892-52238911_ALAS1_+	ALAS1_TAGGAATGAGTCGCCACCCA	ALAS1	-0.201699	-0.200135	-0.331919	0.51757	0.493968	0.501383	0.628484	0.442787	0.469485
chrX:55052255-55052274_ALAS2_-	ALAS2_AAGGCAACAAAGGCTGGAGG	ALAS2	-0.0245309	0.537534	-0.216358	0.4655	-0.0040767	1.10167	1.02397	0.848896	0.951087
chrX:55046751-55046770_ALAS2_+	ALAS2_ACCTGGCAGGATCTTGGCCA	ALAS2	-0.319224	-0.0877276	-0.313014	-0.627334	-1.38981	0.581067	0.823419	0.700262	0.70522
chrX:55047594-55047613_ALAS2_+	ALAS2_AGGGATATGCATCAGCCCAG	ALAS2	0.751515	0.731898	0.101266	0.214845	-0.72821	0.562119	0.716695	0.6216	0.252794
chrX:55051219-55051238_ALAS2_-	ALAS2_ATGCTGTCGGAACTCCAGGA	ALAS2	0.834297	-0.107418	-1.37827	0.875727	0.983291	0.286376	0.36116	-0.06964	-0.475781
chr4:74272360-74272379_ALB_-	ALB_CTGCTGAAGATACTGAGCAA	ALB	0.753927	-0.660567	-0.421083	0.308703	-0.203708	0.0899122	-0.0223575	0.233415	-0.0208155
chr4:74283890-74283909_ALB_-	ALB_GCATGGTCGCCTGTTCACCA	ALB	0.141386	0.174222	0.0306996	0.333429	0.0866634	0.277749	0.010457	0.316204	0.352947
chr4:74270081-74270100_ALB_+	ALB_TTTAGCTCGGCTTATTCCAG	ALB	-0.612877	-1.91932	-1.69634	0.0732726	1.26922	-0.850089	-1.01283	-0.810802	-1.16427
chr4:74279229-74279248_ALB_-	ALB_TTTCCACTTCGGCAATGCAG	ALB	0.593646	0.338559	0.00714331	-0.095771	-0.793006	0.807171	1.07987	0.596927	0.647186
[truncated: 69,092 more rows]
