# Supplementary material for: Paralogous synthetic lethality underlies genetic dependencies of the cancer-mutated gene STAG2
Source: Life Sci Alliance. 2021 Aug 30;4(11):e202101083. doi: 10.26508/lsa.202101083 (PMC8408347; doi:10.26508/lsa.202101083)
Supplement: Supplementary file 3 [file LSA-2021-01083_TableS3.xlsx]

## Sheet: Sheet1
Table S3- Genetic interaction scores for the HAP1 STAG2 KO screen
Gene	qGIScore	FDR
A1BG	0.077	0.969
A1CF	0.397	0.654
A2M	-0.024	0.992
A2ML1	0.172	0.907
A3GALT2	-0.237	0.871
A4GALT	0.023	0.995
A4GNT	-0.319	0.806
AAAS	0.451	0.584
AACS	-0.069	0.973
AADAC	-0.323	0.782
AADACL2	-0.104	0.949
AADACL3	0.091	0.961
AADACL4	-0.212	0.882
AADAT	-0.292	0.826
AAED1	-0.142	0.943
AAGAB	0.471	0.552
AAK1	0.17	0.911
AAMDC	-0.135	0.943
AAMP	0.16	0.943
AANAT	-0.258	0.87
AAR2	-0.197	0.895
AARD	-0.474	0.599
AARS	-0.153	0.939
AARS2	0.13	0.949
AASDH	0.347	0.804
AASDHPPT	0.316	0.832
AASS	-0.136	0.943
AATF	0.275	0.903
AATK	0.277	0.831
ABAT	0.196	0.893
ABCA1	-0.191	0.898
ABCA10	-0.32	0.835
ABCA12	-0.425	0.622
ABCA13	-0.171	0.917
ABCA2	0.213	0.885
ABCA3	0.176	0.911
ABCA4	-0.047	0.985
ABCA5	0.144	0.943
ABCA6	-0.132	0.943
ABCA7	0.263	0.845
ABCA8	-0.079	0.966
ABCA9	-0.155	0.943
ABCB1	0.128	0.943
ABCB10	-0.007	0.999
ABCB11	-0.127	0.943
ABCB4	-0.206	0.89
ABCB5	0.017	0.996
ABCB6	0.09	0.961
ABCB7	0.222	0.892
ABCB8	-0.177	0.915
ABCB9	0.05	0.981
ABCC1	-0.142	0.938
ABCC10	0.025	0.994
ABCC11	0.269	0.835
ABCC12	-0.011	0.999
ABCC2	-0.117	0.944
ABCC3	-0.01	0.999
ABCC4	0.295	0.8
ABCC5	-0.039	0.986
ABCC6	0.136	0.943
ABCC8	-0.082	0.969
ABCC9	-0.016	0.996
ABCD1	-0.014	0.997
ABCD2	-0.131	0.943
ABCD3	0.037	0.984
ABCD4	0.335	0.771
ABCE1	0.202	0.885
ABCF1	0.065	0.976
ABCF2	0.36	0.717
ABCF3	0.057	0.976
ABCG1	0.083	0.966
ABCG2	-0.307	0.806
ABCG4	0.096	0.976
ABCG5	-0.007	0.999
ABCG8	0.228	0.873
ABHD1	-0.364	0.763
ABHD10	-0.264	0.873
ABHD11	0.208	0.894
ABHD12	0.32	0.772
ABHD12B	-0.016	0.996
ABHD13	0.233	0.871
ABHD14A	0.045	0.984
ABHD14B	-0.322	0.828
ABHD15	-0.41	0.744
ABHD16A	-0.171	0.914
ABHD16B	0.114	0.963
ABHD17A	0.089	0.973
ABHD17B	0.021	0.995
ABHD17C	-0.172	0.92
ABHD2	0.197	0.902
ABHD3	0.08	0.969
ABHD4	-0.168	0.923
ABHD5	0.176	0.911
ABHD6	-0.344	0.79
ABHD8	-0.03	0.988
ABI1	0.077	0.972
ABI2	-0.005	0.999
ABI3	0.003	1
ABI3BP	0.144	0.935
ABL1	-0.351	0.738
ABL2	0.226	0.873
ABLIM1	-0.231	0.885
ABLIM2	0.265	0.845
ABLIM3	-0.096	0.958
ABR	0.066	0.976
ABRA	-0.032	0.987
ABRACL	-0.16	0.932
ABT1	0.43	0.612
ABTB1	0.23	0.872
ABTB2	0.022	0.994
AC007040.11	-0.007	0.999
AC007431.1	0.1	0.954
AC016722.1	0.053	0.977
AC016757.3	0.041	0.984
AC018755.1	-0.124	0.949
AC079612.1	-0.043	0.982
AC091801.1	-0.108	0.963
AC093802.1	0.092	0.961
AC106876.2	-0.23	0.871
ACAA1	0.332	0.779
ACAA2	0.297	0.806
ACACA	0.05	0.98
ACACB	0.422	0.612
ACAD10	-0.015	0.996
ACAD11	-0.082	0.971
ACAD8	-0.145	0.944
ACAD9	0.225	0.874
ACADL	-0.015	0.996
ACADM	0.13	0.944
ACADS	0.196	0.897
ACADSB	-0.006	0.999
ACADVL	0.35	0.747
ACAN	0.004	0.999
ACAP1	0.169	0.921
ACAP2	-0.129	0.943
ACAP3	0.218	0.875
ACAT1	0.031	0.988
ACAT2	0.234	0.866
ACBD3	0.077	0.971
ACBD4	-0.134	0.94
ACBD5	-0.119	0.943
ACBD6	-0.142	0.943
ACBD7	-0.111	0.944
ACCS	-0.158	0.923
ACCSL	0.014	0.996
ACD	0.178	0.904
ACE	0.116	0.949
ACE2	0.152	0.928
ACER1	0.003	0.999
ACER2	0.033	0.989
ACER3	0.048	0.982
ACHE	0.207	0.883
ACIN1	0.303	0.798
ACKR2	-0.111	0.949
ACKR3	-0.028	0.99
ACKR4	0.302	0.806
ACLY	0.804	0.278
ACMSD	-0.003	0.999
ACN9	-0.048	0.984
ACO1	-0.034	0.987
ACO2	-0.402	0.782
ACOT11	0.055	0.982
ACOT12	0.081	0.976
ACOT13	-0.045	0.982
ACOT2	-0.154	0.943
ACOT4	0.14	0.933
ACOT6	-0.112	0.949
ACOT7	0.232	0.862
ACOT8	-0.003	0.999
ACOT9	0.013	0.997
ACOX1	0.024	0.995
ACOX2	0.274	0.831
ACOX3	0.269	0.862
ACOXL	0.157	0.929
ACP1	-0.226	0.874
ACP2	-0.341	0.851
ACP5	0.097	0.965
ACP6	-0.082	0.971
ACPL2	0.142	0.943
ACPP	0.087	0.961
ACPT	-0.029	0.992
ACR	0.046	0.984
ACRBP	0.122	0.943
ACRC	0.008	0.999
ACRV1	-0.14	0.935
ACSBG1	-0.128	0.943
ACSBG2	-0.35	0.751
ACSF2	-0.175	0.935
ACSF3	-0.311	0.835
ACSL1	0.009	0.999
ACSL3	0.054	0.981
ACSL4	-0.353	0.782
ACSL5	-0.061	0.976
ACSL6	0.122	0.944
ACSM1	0.509	0.497
ACSM2A	0.46	0.799
ACSM2B	-0.437	0.597
ACSM3	-0.278	0.831
ACSM4	0.089	0.971
ACSM5	0.096	0.96
ACSS1	-0.143	0.936
ACSS2	0.138	0.943
ACSS3	0.139	0.944
ACTA1	-0.127	0.949
ACTA2	0.309	0.795
ACTB	0.183	0.943
ACTBL2	0.236	0.873
ACTC1	-0.106	0.955
ACTG1	0.3	0.8
ACTG2	-0.06	0.976
ACTL10	0.133	0.944
ACTL6A	0.152	0.943
ACTL6B	0.379	0.674
ACTL7A	0.062	0.976
ACTL7B	-0.056	0.976
ACTL8	0.142	0.943
ACTL9	-0.042	0.984
ACTN1	-0.302	0.8
ACTN2	-0.319	0.806
ACTN4	0.032	0.987
ACTR10	-0.412	0.787
ACTR1A	-0.667	0.497
ACTR1B	-0.498	0.602
ACTR2	-0.187	0.92
ACTR3	-0.061	0.976
ACTR3B	-0.369	0.783
ACTR3C	-0.035	0.994
ACTR5	-0.064	0.976
ACTR6	-0.219	0.929
ACTR8	-0.442	0.601
ACTRT1	-0.181	0.916
ACTRT2	0.005	0.999
ACTRT3	-0.089	0.961
ACVR1	-0.246	0.862
ACVR1B	0.446	0.675
ACVR1C	0.339	0.763
ACVR2A	0.332	0.826
ACVR2B	-0.073	0.975
ACVRL1	-0.019	0.996
ACY1	-0.021	0.996
ACY3	-0.029	0.99
ACYP1	-0.322	0.819
ACYP2	-0.051	0.979
ADA	-0.053	0.978
ADAD1	0.171	0.926
ADAD2	-0.062	0.976
ADAL	0.092	0.961
ADAM10	-0.077	0.969
ADAM11	-0.044	0.984
ADAM12	-0.142	0.938
ADAM15	0.051	0.979
ADAM17	-0.284	0.874
ADAM18	-0.167	0.92
ADAM19	0.05	0.979
ADAM2	-0.1	0.961
ADAM20	-0.049	0.98
ADAM21	-0.149	0.943
ADAM22	-0.132	0.943
ADAM23	0.246	0.862
ADAM28	0.202	0.906
ADAM29	-0.283	0.835
ADAM30	0.239	0.872
ADAM32	-0.046	0.984
ADAM33	0.02	0.995
ADAM7	-0.003	1
ADAM8	0.014	0.996
ADAM9	-0.343	0.798
ADAMDEC1	0.048	0.981
ADAMTS1	0.027	0.99
ADAMTS10	0.2	0.885
ADAMTS12	-0.25	0.875
ADAMTS13	0.057	0.976
ADAMTS14	-0.125	0.948
ADAMTS15	0.102	0.95
ADAMTS16	0.008	0.999
ADAMTS17	-0.153	0.931
ADAMTS18	-0.1	0.96
ADAMTS19	-0.228	0.872
ADAMTS2	-0.104	0.953
ADAMTS20	-0.066	0.976
ADAMTS3	-0.03	0.988
ADAMTS4	0.081	0.969
ADAMTS5	-0.291	0.832
ADAMTS7	-0.197	0.91
ADAMTS8	0.249	0.845
ADAMTS9	-0.141	0.939
ADAMTSL1	-0.057	0.976
ADAMTSL2	-0.329	0.766
ADAMTSL3	0.172	0.929
ADAMTSL4	-0.385	0.668
ADAMTSL4-AS1	-0.048	0.984
ADAMTSL5	-0.069	0.975
ADAP1	-0.402	0.718
ADAP2	-0.151	0.929
ADAR	-0.051	0.979
ADARB1	0.102	0.949
ADARB2	0.171	0.914
ADAT1	-0.249	0.873
ADAT2	0.738	0.552
ADAT3	-0.14	0.935
ADC	-0.354	0.757
ADCK1	-0.041	0.984
ADCK2	-0.143	0.943
ADCK3	0	1
ADCK4	-0.077	0.971
ADCK5	-0.233	0.911
ADCY1	0.077	0.976
ADCY10	-0.022	0.996
ADCY2	0.116	0.947
ADCY3	-0.093	0.961
ADCY4	0.125	0.943
ADCY5	-0.003	1
ADCY6	0.028	0.991
ADCY7	0.221	0.873
ADCY8	0.071	0.978
ADCY9	-0.092	0.961
ADCYAP1	-0.172	0.911
ADCYAP1R1	-0.371	0.707
ADD1	-0.075	0.972
ADD2	-0.263	0.835
ADD3	-0.261	0.848
ADGB	-0.095	0.958
ADH1A	-0.095	0.961
ADH1B	-0.073	0.973
ADH4	-0.13	0.948
ADH5	-0.049	0.982
ADH6	0.226	0.884
ADH7	0.296	0.835
ADHFE1	0.315	0.772
ADI1	-0.093	0.966
ADIG	0.084	0.965
ADIPOQ	0.16	0.929
ADIPOR1	-0.217	0.897
ADIPOR2	-0.095	0.959
ADIRF	0.25	0.852
ADK	0.015	0.996
ADM	0.143	0.933
ADM2	0.246	0.862
ADM5	-0.305	0.798
ADNP	0.726	0.278
ADNP2	-0.106	0.955
ADO	0.006	0.999
ADORA1	-0.066	0.976
ADORA2A	0.066	0.976
ADORA2B	-0.078	0.969
ADORA3	0.053	0.982
ADPGK	0.415	0.657
ADPRH	0.403	0.657
ADPRHL1	0.187	0.892
ADPRHL2	0.149	0.929
ADPRM	0.188	0.904
ADRA1A	0.136	0.943
ADRA1B	-0.128	0.943
ADRA1D	0.119	0.958
ADRA2A	0.109	0.948
ADRA2B	-0.164	0.933
ADRA2C	-0.168	0.911
ADRB1	-0.367	0.711
ADRB2	-0.09	0.963
ADRB3	-0.102	0.952
ADRBK1	-0.224	0.875
ADRBK2	-0.209	0.893
ADRM1	0.262	0.874
ADSL	-0.019	0.996
ADSS	-0.336	0.835
ADSSL1	-0.252	0.862
ADTRP	-0.117	0.943
AEBP1	0.113	0.95
AEBP2	0.146	0.946
AEN	-0.003	1
AES	-0.278	0.847
AFAP1	0.323	0.763
AFAP1L1	0.101	0.96
AFAP1L2	0.151	0.943
AFF1	0.249	0.875
AFF2	0.055	0.98
AFF3	0.144	0.929
AFF4	0.008	0.999
AFG3L2	-0.075	0.972
AFM	0.214	0.875
AFMID	-0.021	0.996
AFP	0.007	0.999
AFTPH	-0.126	0.948
AGA	0.006	0.999
AGAP1	-0.136	0.943
AGAP2	0.025	0.995
AGAP3	-0.363	0.749
AGBL1	0.382	0.675
AGBL2	0.148	0.929
AGBL3	-0.046	0.981
AGBL4	0.125	0.944
AGBL5	-0.385	0.709
AGER	-0.027	0.992
AGFG1	-0.381	0.684
AGFG2	-0.358	0.731
AGGF1	-0.219	0.874
AGK	0.094	0.972
AGL	0.292	0.866
AGMAT	-0.097	0.963
AGMO	0.099	0.955
AGO1	-0.078	0.966
AGO2	0.11	0.948
AGO3	-0.111	0.947
AGO4	-0.053	0.979
AGPAT1	0.101	0.959
AGPAT2	-0.525	0.523
AGPAT3	-0.046	0.985
AGPAT4	-0.124	0.943
AGPAT5	0.208	0.879
AGPAT6	-0.542	0.584
AGPAT9	0.136	0.943
AGPS	-0.001	1
AGR2	0.133	0.943
AGR3	0.159	0.92
AGRN	0.03	0.99
AGRP	-0.121	0.943
AGT	-0.432	0.612
AGTPBP1	0.022	0.996
AGTR1	-0.471	0.554
AGTR2	0.013	0.997
AGTRAP	0.141	0.938
AGXT	-0.453	0.588
AGXT2	0.109	0.952
AHCTF1	0.255	0.87
AHCY	0.398	0.763
AHCYL1	-0.145	0.929
AHCYL2	0.013	0.997
AHDC1	-0.363	0.74
AHI1	0.723	0.575
AHNAK	0.433	0.6
AHNAK2	0.062	0.984
AHR	0.641	0.406
AHRR	0.04	0.984
AHSA1	0.302	0.787
AHSA2	0.295	0.835
AHSG	0.126	0.951
AHSP	-0.097	0.961
AICDA	0.295	0.82
AIDA	-0.071	0.975
AIF1	0.277	0.831
AIF1L	0.05	0.98
AIFM1	0.139	0.938
AIFM2	0.241	0.87
AIFM3	0.063	0.976
AIG1	0.036	0.987
AIM1	-0.02	0.996
AIM1L	-0.145	0.943
AIM2	-0.005	0.999
AIMP1	-0.294	0.835
AIMP2	-0.038	0.985
AIP	0.256	0.873
AIPL1	0.178	0.904
AIRE	-0.154	0.942
AJAP1	-0.242	0.866
AJUBA	-0.161	0.931
AK1	0.151	0.931
AK2	0.288	0.862
AK3	0.032	0.987
AK4	0.167	0.912
AK5	-0.037	0.987
AK7	-0.198	0.898
AK8	-0.345	0.74
AK9	0.166	0.915
AKAP1	0.325	0.761
AKAP10	-0.082	0.969
AKAP11	-0.066	0.975
AKAP12	0.235	0.862
AKAP13	0.333	0.782
AKAP14	-0.147	0.929
AKAP2	-0.115	0.966
AKAP3	-0.132	0.955
AKAP4	-0.256	0.87
AKAP5	-0.148	0.93
AKAP6	0.555	0.566
AKAP7	0.015	0.996
AKAP8	-0.234	0.884
AKAP8L	-0.022	0.995
AKAP9	0.077	0.969
AKIP1	0.054	0.977
AKIRIN1	-0.136	0.938
AKIRIN2	-0.286	0.84
AKNA	-0.289	0.808
AKNAD1	-0.28	0.831
AKR1A1	0.059	0.976
AKR1B1	0.234	0.873
AKR1B10	0.248	0.862
AKR1B15	-0.525	0.782
AKR1C3	-0.389	0.738
AKR1C4	-0.284	0.895
AKR1D1	0.075	0.969
AKR1E2	-0.192	0.892
AKR7A2	-0.227	0.873
AKR7A3	-0.056	0.976
AKT1	0.226	0.884
AKT1S1	-0.334	0.831
AKT2	0.354	0.763
AKT3	0.313	0.795
AKTIP	0.009	0.999
ALAD	0.057	0.986
ALAS1	0.032	0.987
ALAS2	-0.057	0.978
ALB	0.242	0.862
ALCAM	0.183	0.908
ALDH16A1	-0.092	0.961
ALDH18A1	0.287	0.845
ALDH1A1	-0.119	0.943
ALDH1A2	-0.129	0.943
ALDH1A3	-0.515	0.555
ALDH1B1	0.539	0.505
ALDH1L1	-0.161	0.929
ALDH1L2	0.118	0.943
ALDH2	-0.124	0.955
ALDH3A1	0.068	0.975
ALDH3A2	-0.157	0.924
ALDH3B2	0.134	0.944
ALDH4A1	-0.25	0.862
ALDH5A1	-0.248	0.87
ALDH6A1	-0.094	0.961
ALDH7A1	0.027	0.995
ALDH8A1	0.199	0.902
ALDH9A1	0.082	0.966
ALDOA	0.023	0.995
ALDOB	0.091	0.961
ALDOC	-0.072	0.976
ALG1	-0.23	0.885
ALG11	-0.132	0.946
ALG12	-0.297	0.875
ALG13	-0.351	0.77
ALG14	-0.086	0.976
ALG2	-0.11	0.949
ALG3	-0.55	0.473
ALG5	-0.283	0.89
ALG6	-0.503	0.575
ALG8	-0.189	0.893
ALG9	-0.58	0.429
ALK	-0.207	0.884
ALKBH1	0.303	0.819
ALKBH2	-0.326	0.778
ALKBH3	0.273	0.832
ALKBH4	0.196	0.906
ALKBH5	-0.638	0.342
ALKBH6	0.221	0.874
ALKBH7	0.081	0.969
ALKBH8	0.105	0.953
ALLC	-0.201	0.89
ALMS1	0.146	0.937
ALOX12	0.171	0.916
ALOX12B	-0.003	1
ALOX15	-0.102	0.964
ALOX15B	0.216	0.898
ALOX5	0.003	1
ALOX5AP	-0.137	0.943
ALOXE3	0.004	0.999
ALPI	-0.343	0.778
ALPK1	-0.094	0.963
ALPK2	0.135	0.943
ALPK3	-0.32	0.829
ALPL	-0.267	0.837
ALPP	-0.385	0.835
ALPPL2	-0.26	0.911
ALS2	-0.198	0.89
ALS2CL	0.15	0.929
ALS2CR11	-0.013	0.998
ALS2CR12	0.042	0.984
ALX1	-0.266	0.835
ALX3	-0.271	0.879
ALX4	0.022	0.994
ALYREF	-0.441	0.675
AMACR	0.048	0.981
AMBN	0.039	0.984
AMBP	0.005	0.999
AMBRA1	-0.209	0.881
AMD1	0.059	0.976
AMDHD1	-0.218	0.885
AMDHD2	0.063	0.976
AMELX	0.008	0.999
AMELY	-0.053	0.977
AMER1	-0.117	0.949
AMER2	-0.152	0.943
AMER3	0.074	0.969
AMFR	0.192	0.926
AMH	-0.185	0.909
AMHR2	0.067	0.976
AMICA1	-0.135	0.943
AMIGO1	0.044	0.984
AMIGO2	0.05	0.979
AMMECR1	-0.244	0.87
AMMECR1L	-0.065	0.976
AMN	-0.125	0.943
AMN1	0.172	0.911
AMOT	-0.522	0.562
AMOTL1	-0.363	0.756
AMOTL2	-0.144	0.939
AMPD1	0.447	0.575
AMPD2	-0.248	0.885
AMPD3	0.06	0.976
AMPH	0.005	0.999
AMT	-0.346	0.782
AMTN	-0.061	0.976
AMZ1	0.045	0.982
AMZ2	0.208	0.875
ANAPC1	-0.083	0.97
ANAPC10	0.207	0.882
ANAPC11	-0.049	0.984
ANAPC13	-0.164	0.938
ANAPC15	-0.344	0.732
ANAPC16	0.476	0.623
ANAPC2	-0.191	0.896
ANAPC4	-0.275	0.836
ANAPC5	-0.143	0.951
ANAPC7	0.172	0.912
ANG	0.161	0.921
ANGEL1	0.017	0.996
ANGEL2	-0.191	0.896
ANGPT1	-0.404	0.757
ANGPT2	-0.064	0.976
ANGPT4	-0.059	0.976
ANGPTL1	-0.174	0.909
ANGPTL2	-0.195	0.885
ANGPTL3	-0.198	0.897
ANGPTL4	-0.276	0.875
ANGPTL5	0.247	0.862
ANGPTL6	0.133	0.943
ANGPTL7	0.063	0.976
ANHX	-0.091	0.961
ANK1	-0.051	0.978
ANK2	0.049	0.982
ANK3	0.166	0.929
ANKAR	-0.086	0.964
ANKDD1A	-0.239	0.892
ANKDD1B	0.199	0.913
ANKEF1	-0.082	0.966
ANKFN1	-0.113	0.949
ANKFY1	-0.084	0.965
ANKH	-0.43	0.648
ANKHD1-EIF4EBP3	-0.223	0.878
ANKIB1	-0.113	0.949
ANKK1	-0.036	0.987
ANKLE1	-0.003	1
ANKLE2	0.642	0.345
ANKMY1	-0.221	0.904
ANKMY2	0.164	0.921
ANKRA2	-0.221	0.875
ANKRD1	-0.09	0.963
ANKRD10	0.005	0.999
ANKRD11	-0.75	0.301
ANKRD12	0.146	0.929
ANKRD13A	0.195	0.892
ANKRD13B	0.114	0.944
ANKRD13C	-0.182	0.904
ANKRD13D	-0.253	0.854
ANKRD16	-0.049	0.979
ANKRD17	0.315	0.779
ANKRD2	-0.11	0.946
ANKRD22	-0.222	0.885
ANKRD23	0.261	0.844
ANKRD24	-0.212	0.881
ANKRD26	0.367	0.749
ANKRD27	0.023	0.995
ANKRD28	-0.297	0.819
ANKRD29	0.082	0.969
ANKRD30A	-0.093	0.976
ANKRD30B	0.147	0.933
ANKRD31	-0.077	0.972
ANKRD32	-0.199	0.898
ANKRD33	0.094	0.961
ANKRD33B	0.018	0.996
ANKRD34A	0.087	0.966
ANKRD34B	0.171	0.91
ANKRD34C	0.025	0.996
ANKRD35	0.042	0.985
ANKRD36	0.212	0.943
ANKRD36C	-0.307	0.8
ANKRD37	-0.207	0.883
ANKRD39	0.11	0.948
ANKRD40	-0.174	0.933
ANKRD42	-0.189	0.904
ANKRD44	-0.154	0.926
ANKRD45	-0.073	0.97
ANKRD46	0.2	0.884
ANKRD49	0.429	0.729
ANKRD50	-0.043	0.982
ANKRD52	0.379	0.819
ANKRD53	-0.214	0.885
ANKRD54	-0.009	0.999
ANKRD55	-0.095	0.966
ANKRD6	0.212	0.881
ANKRD61	0.294	0.845
ANKRD62	0.051	0.978
ANKRD63	-0.054	0.976
ANKRD65	-0.051	0.983
ANKRD66	-0.341	0.747
ANKRD7	0.058	0.978
ANKRD9	-0.008	0.999
ANKS1A	0.479	0.568
ANKS1B	0.131	0.943
ANKS3	-0.107	0.949
ANKS4B	-0.235	0.875
ANKS6	0.218	0.874
ANKUB1	0.163	0.92
ANKZF1	-0.173	0.916
ANLN	-0.131	0.961
ANO1	-0.047	0.982
ANO10	-0.056	0.976
ANO2	-0.186	0.894
ANO3	-0.271	0.833
ANO4	0.107	0.953
ANO5	-0.321	0.874
ANO6	-0.245	0.857
ANO7	0.103	0.961
ANO8	0.036	0.986
ANO9	0.051	0.979
ANP32A	-0.102	0.963
ANP32B	0.277	0.839
ANP32E	-0.251	0.874
ANPEP	0.254	0.875
ANTXR1	-0.32	0.8
ANTXR2	-0.008	0.999
ANTXRL	-0.009	0.999
ANXA1	-0.254	0.842
ANXA10	-0.181	0.914
ANXA11	0.05	0.982
ANXA13	0.113	0.949
ANXA2	0.107	0.949
ANXA2R	0.106	0.952
ANXA3	0.093	0.961
ANXA4	-0.018	0.996
ANXA5	-0.038	0.986
ANXA6	-0.253	0.845
ANXA7	0.48	0.599
ANXA9	-0.406	0.729
AOAH	0.427	0.621
AOC1	-0.046	0.984
AOC2	0.083	0.968
AOC3	-0.262	0.835
AOX1	-0.063	0.976
AP001816.1	-0.096	0.961
AP003774.4	0.013	0.998
AP1AR	0.076	0.972
AP1B1	0.142	0.949
AP1G1	0.298	0.829
AP1G2	0.455	0.575
AP1M1	0.168	0.93
AP1M2	0.075	0.969
AP1S1	-0.247	0.89
AP1S2	-0.173	0.943
AP1S3	0.092	0.961
AP2A1	-0.21	0.887
AP2A2	0.166	0.916
AP2B1	-0.479	0.623
AP2M1	-0.127	0.943
AP2S1	-0.061	0.982
AP3B1	0.359	0.738
AP3B2	0.136	0.943
AP3D1	0.019	0.996
AP3M1	-0.055	0.977
AP3M2	0.183	0.899
AP3S1	-0.062	0.976
AP3S2	-0.092	0.969
AP4B1	-0.111	0.949
AP4E1	0.236	0.874
AP4M1	0.025	0.995
AP4S1	0.032	0.987
AP5B1	-0.102	0.959
AP5M1	0.065	0.976
AP5S1	0.033	0.987
AP5Z1	-0.229	0.874
APAF1	0.362	0.738
APBA1	0.159	0.921
APBA2	0.122	0.943
APBA3	0.144	0.939
APBB1	-0.074	0.975
APBB1IP	-0.053	0.979
APBB2	0.553	0.497
APBB3	-0.197	0.89
APC	-0.087	0.971
APC2	-0.141	0.943
APCDD1	-0.155	0.926
APCDD1L	0.003	0.999
APCS	-0.085	0.965
APEH	-0.065	0.976
APEX1	0.184	0.923
APEX2	-0.113	0.949
APH1A	-0.096	0.955
APH1B	-0.362	0.779
API5	-0.049	0.986
APIP	-0.14	0.944
APLF	-0.112	0.949
APLN	-0.042	0.984
APLNR	-0.178	0.905
APLP1	-0.19	0.898
APLP2	0.353	0.718
APMAP	-0.042	0.987
APOA1	-0.061	0.976
APOA1BP	-0.201	0.892
APOA2	-0.367	0.77
APOA4	0.087	0.976
APOA5	-0.189	0.89
APOB	0.04	0.985
APOBEC1	0.344	0.799
APOBEC2	0.018	0.996
APOBEC3A	-0.037	0.986
APOBEC3B	-0.336	0.802
APOBEC3C	0.001	1
APOBEC3D	-0.075	0.971
APOBEC3F	0.251	0.845
APOBEC3G	0.003	0.999
APOBEC3H	0.255	0.846
APOBEC4	0.166	0.937
APOBR	-0.02	0.996
APOC1	0.052	0.979
APOC3	-0.062	0.976
APOC4	0.165	0.913
APOD	-0.183	0.909
APOE	-0.273	0.845
APOF	-0.234	0.885
APOH	-0.089	0.961
APOL1	-0.05	0.98
APOL2	0.048	0.982
APOL3	-0.205	0.881
APOL5	-0.338	0.74
APOL6	0.264	0.846
APOLD1	-0.177	0.904
APOM	-0.081	0.966
APOO	-0.252	0.87
APOOL	0.097	0.961
APOPT1	-0.326	0.875
APP	-0.323	0.771
APPBP2	-0.043	0.985
APPL1	0.043	0.983
APPL2	-0.286	0.862
APRT	-0.232	0.866
APTX	-0.179	0.929
AQP1	-0.066	0.976
AQP10	0.162	0.929
AQP11	0.32	0.857
AQP2	0.016	0.996
AQP3	0.096	0.965
AQP4	0.048	0.981
AQP5	-0.055	0.98
AQP6	0.379	0.782
AQP8	-0.13	0.943
AQP9	-0.129	0.943
AQPEP	-0.248	0.873
AQR	-0.045	0.984
AR	-0.067	0.975
ARAF	-0.784	0.123
ARAP1	-0.207	0.893
ARAP2	0.19	0.898
ARAP3	0.006	0.999
ARC	-0.107	0.949
ARCN1	-0.014	0.998
AREL1	0.138	0.941
ARF1	0.014	0.996
ARF3	0.198	0.892
ARF4	-0.154	0.929
ARF5	-0.087	0.966
ARF6	-0.553	0.45
ARFGAP1	-0.066	0.976
ARFGAP2	-0.32	0.776
ARFGAP3	0.146	0.941
ARFGEF1	-0.095	0.965
ARFGEF2	-0.273	0.842
ARFIP1	0.052	0.978
ARFIP2	0.017	0.996
ARFRP1	0.152	0.943
ARG1	-0.358	0.826
ARG2	-0.1	0.961
ARGFX	0.245	0.862
ARGLU1	0.394	0.634
ARHGAP1	0.256	0.854
ARHGAP10	-0.201	0.896
ARHGAP11A	0.005	0.999
ARHGAP12	-0.111	0.949
ARHGAP15	-0.033	0.987
ARHGAP17	0.028	0.994
ARHGAP18	0.053	0.982
ARHGAP19	0.213	0.887
ARHGAP20	-0.139	0.944
ARHGAP21	-0.291	0.87
ARHGAP22	0.164	0.916
ARHGAP23	-0.123	0.944
ARHGAP24	0.071	0.974
ARHGAP25	0.204	0.89
ARHGAP26	-0.069	0.976
ARHGAP27	-0.239	0.877
ARHGAP28	-0.139	0.937
ARHGAP29	-0.018	0.996
ARHGAP30	0.086	0.969
ARHGAP31	0.055	0.978
ARHGAP32	0.038	0.985
ARHGAP33	-0.132	0.943
ARHGAP35	0.078	0.972
ARHGAP36	-0.199	0.893
ARHGAP39	-0.245	0.873
ARHGAP4	-0.009	0.999
ARHGAP42	-0.184	0.943
ARHGAP44	0.031	0.987
ARHGAP5	-0.361	0.869
ARHGAP6	-0.31	0.782
ARHGAP8	0.094	0.961
ARHGAP9	-0.469	0.598
ARHGDIA	0.309	0.819
ARHGDIB	-0.377	0.718
ARHGDIG	-0.111	0.949
ARHGEF1	-0.081	0.972
ARHGEF10	-0.103	0.949
ARHGEF10L	0.05	0.981
ARHGEF11	0.064	0.976
ARHGEF12	0.358	0.798
ARHGEF15	0.258	0.857
ARHGEF16	-0.186	0.904
ARHGEF17	0.309	0.875
ARHGEF18	-0.064	0.976
ARHGEF19	0.021	0.995
ARHGEF2	0.16	0.932
ARHGEF25	0.153	0.943
ARHGEF26	0.068	0.973
ARHGEF28	-0.126	0.943
ARHGEF3	0.215	0.875
ARHGEF33	0.102	0.964
ARHGEF37	0.043	0.982
ARHGEF38	0.084	0.966
ARHGEF39	0.074	0.972
ARHGEF4	-0.245	0.913
ARHGEF40	-0.056	0.977
ARHGEF5	0.142	0.938
ARHGEF6	-0.014	0.996
ARHGEF7	-0.037	0.984
ARHGEF9	0.111	0.949
ARID1A	0.182	0.906
ARID1B	0.044	0.982
ARID2	0.364	0.747
ARID3A	0.063	0.976
ARID3B	-0.038	0.988
ARID3C	-0.324	0.819
ARID4A	-0.354	0.75
ARID4B	-0.275	0.829
ARID5A	-0.159	0.928
ARID5B	-0.566	0.451
ARIH1	-0.269	0.874
ARIH2	-0.252	0.846
ARIH2OS	0.113	0.965
ARL1	0.03	0.991
ARL10	-0.204	0.909
ARL11	-0.131	0.942
ARL13A	-0.044	0.984
ARL13B	0.101	0.965
ARL14	0.167	0.914
ARL14EP	0.477	0.554
ARL15	-0.323	0.845
ARL16	0.24	0.875
ARL2	-0.138	0.943
ARL2BP	0.115	0.967
ARL3	-0.246	0.862
ARL4A	-0.115	0.97
ARL4C	0.253	0.877
ARL4D	-0.014	0.996
ARL5A	0.19	0.92
ARL5B	0.098	0.955
ARL5C	-0.482	0.657
ARL6	0.236	0.889
ARL6IP1	0.07	0.976
ARL6IP4	0.367	0.782
ARL6IP5	0.343	0.782
ARL6IP6	0.748	0.343
ARL8A	-0.027	0.992
ARL8B	0.016	0.996
ARL9	-0.022	0.996
ARMC1	0.149	0.933
ARMC10	0.077	0.973
ARMC12	0.042	0.984
ARMC2	-0.328	0.779
ARMC3	-0.077	0.972
ARMC4	-0.26	0.835
ARMC5	-0.216	0.884
ARMC6	0.447	0.666
ARMC7	0.463	0.623
ARMC8	0.004	0.999
ARMC9	-0.295	0.808
ARMCX1	-0.114	0.945
ARMCX2	0.098	0.961
ARMCX3	-0.162	0.929
ARMCX4	0.069	0.973
ARMCX5	0.208	0.884
ARMCX6	-0.208	0.893
ARMS2	-0.095	0.958
ARNT	0.365	0.744
ARNT2	-0.348	0.747
ARNTL	0.109	0.955
ARNTL2	0.317	0.787
ARPC1A	-0.027	0.991
ARPC1B	0.09	0.97
ARPC2	0.002	1
ARPC3	0.21	0.891
ARPC4	0.018	0.996
ARPC5	-0.133	0.943
ARPC5L	-0.08	0.966
ARPP19	0.206	0.891
ARPP21	0.232	0.875
ARR3	0.035	0.987
ARRB1	-0.108	0.961
ARRB2	-0.054	0.977
ARRDC1	-0.103	0.955
ARRDC2	0.236	0.873
ARRDC3	0.268	0.835
ARRDC4	-0.411	0.718
ARRDC5	-0.122	0.952
ARSA	-0.124	0.943
ARSB	0.242	0.875
ARSD	0.161	0.934
ARSE	-0.199	0.893
ARSF	0.075	0.969
ARSG	-0.062	0.976
ARSH	-0.044	0.984
ARSI	-0.285	0.815
ARSJ	0.119	0.955
ARSK	-0.056	0.976
ART1	0.205	0.906
ART3	0.209	0.875
ART4	-0.075	0.969
ART5	0.049	0.979
ARTN	0.141	0.943
ARV1	0.044	0.984
ARVCF	-0.228	0.873
ARX	-0.379	0.782
AS3MT	-0.148	0.935
ASAH1	-0.082	0.965
ASAH2	0.064	0.976
ASAP1	0.006	0.999
ASAP2	0.147	0.943
ASAP3	-0.052	0.98
ASB1	-0.297	0.832
ASB10	0.129	0.949
ASB11	0.336	0.806
ASB12	-0.098	0.965
ASB13	-0.037	0.986
ASB14	-0.202	0.912
ASB15	-0.478	0.584
ASB16	0.221	0.903
ASB17	-0.186	0.895
ASB18	-0.353	0.771
ASB2	-0.347	0.835
ASB4	-0.013	0.997
ASB5	-0.225	0.885
ASB6	0.245	0.862
ASB7	0.006	0.999
ASB8	-0.394	0.704
ASB9	0.013	0.997
ASCC1	-0.261	0.857
ASCC2	-0.059	0.976
ASCC3	0.571	0.516
ASCL1	-0.013	0.997
ASCL2	-0.132	0.943
ASCL3	0.021	0.996
ASCL4	-0.018	0.996
ASCL5	-0.209	0.889
ASF1A	0.056	0.976
ASF1B	0.118	0.944
ASGR1	0.019	0.996
ASGR2	-0.366	0.782
ASH1L	0.32	0.787
ASH2L	0.275	0.842
ASIC1	-0.048	0.984
ASIC2	0.092	0.961
ASIC3	-0.351	0.782
ASIC4	-0.211	0.885
ASIC5	-0.24	0.874
ASIP	-0.354	0.738
ASL	-0.101	0.965
ASNA1	0.481	0.718
ASNS	0.338	0.819
ASNSD1	0.071	0.975
ASPA	0.348	0.738
ASPDH	-0.034	0.986
ASPG	-0.401	0.672
ASPH	-0.116	0.949
ASPHD1	-0.398	0.718
ASPHD2	0.002	1
ASPM	-0.046	0.987
ASPN	0.278	0.819
ASPRV1	-0.136	0.938
ASPSCR1	-0.06	0.979
ASRGL1	0.019	0.996
ASS1	0.074	0.972
ASTE1	0.112	0.954
ASTL	0.133	0.944
ASTN1	-0.104	0.955
ASTN2	0.198	0.906
ASUN	0.214	0.917
ASXL1	-0.53	0.497
ASXL2	0.24	0.857
ASXL3	-0.173	0.925
ASZ1	0.276	0.873
ATAD1	0.345	0.818
ATAD2	-0.271	0.833
ATAD2B	0.227	0.873
ATAD3A	0.366	0.797
ATAD3B	0.173	0.916
ATAD3C	0.255	0.88
ATAD5	-0.41	0.738
ATAT1	0.216	0.89
ATCAY	0.09	0.964
ATE1	-0.483	0.629
ATF1	-0.118	0.949
ATF2	-0.033	0.988
ATF3	-0.048	0.981
ATF4	0.45	0.584
ATF5	-0.151	0.939
ATF6	-0.027	0.993
ATF6B	0.006	0.999
ATF7	0.528	0.552
ATF7IP	0.199	0.942
ATF7IP2	0.093	0.96
ATG10	-0.006	0.999
ATG12	-0.173	0.912
ATG13	0.066	0.976
ATG14	-0.261	0.875
ATG16L1	-0.041	0.984
ATG16L2	-0.128	0.943
ATG2A	-0.201	0.9
ATG2B	-0.24	0.862
ATG3	-0.139	0.943
ATG4A	-0.196	0.887
ATG4B	-0.253	0.875
ATG4C	-0.151	0.934
ATG4D	0.136	0.941
ATG5	0.078	0.969
ATG7	0.213	0.877
ATG9A	-0.461	0.6
ATHL1	0.067	0.976
ATIC	1.337	0.016
ATL1	-0.19	0.911
ATL2	-0.174	0.911
ATL3	0.045	0.984
ATM	0.038	0.984
ATMIN	-0.384	0.693
ATN1	0.319	0.782
ATOH1	-0.202	0.89
ATOH7	-0.426	0.722
ATOH8	0.016	0.997
ATOX1	-0.279	0.862
ATP10A	-0.327	0.763
ATP10B	-0.109	0.955
ATP10D	0.222	0.875
ATP11A	0.243	0.863
ATP11B	-0.119	0.943
ATP11C	-0.148	0.932
ATP12A	0.29	0.802
ATP13A1	0.024	0.994
ATP13A2	-0.194	0.892
ATP13A3	-0.029	0.988
ATP13A4	-0.083	0.965
ATP13A5	-0.052	0.978
ATP1A1	0.162	0.929
ATP1A2	0.191	0.89
ATP1A3	0.233	0.877
ATP1A4	0.122	0.943
ATP1B1	0.094	0.959
ATP1B2	-0.041	0.984
ATP1B3	-0.344	0.8
ATP1B4	-0.121	0.943
ATP2A1	-0.24	0.873
ATP2A2	0.181	0.916
ATP2A3	-0.18	0.905
ATP2B1	0.368	0.738
ATP2B2	-0.067	0.975
ATP2B3	-0.152	0.926
ATP2B4	-0.28	0.828
ATP2C1	-0.573	0.429
ATP2C2	-0.206	0.885
ATP4A	0.126	0.943
ATP4B	0.062	0.976
ATP5A1	0.181	0.902
ATP5B	0.281	0.873
ATP5C1	-0.134	0.953
ATP5D	-0.668	0.244
ATP5F1	0.264	0.854
ATP5G1	0.164	0.942
ATP5G2	-0.133	0.943
ATP5G3	-0.111	0.949
ATP5H	-0.323	0.833
ATP5I	0.081	0.967
ATP5J	-0.386	0.819
ATP5L	0.143	0.959
ATP5O	0.303	0.833
ATP5S	-0.025	0.991
ATP5SL	0.44	0.684
ATP6AP1	-0.342	0.787
ATP6AP1L	-0.333	0.786
ATP6AP2	-0.249	0.873
ATP6V0A1	-0.421	0.658
ATP6V0A2	0.139	0.943
ATP6V0A4	0.063	0.976
ATP6V0B	0.315	0.875
ATP6V0C	0.228	0.882
ATP6V0D1	-0.056	0.979
ATP6V0D2	-0.378	0.667
ATP6V0E1	0.078	0.97
ATP6V0E2	-0.352	0.782
ATP6V1A	0.125	0.955
ATP6V1B1	0.305	0.826
ATP6V1B2	0.139	0.965
ATP6V1C1	0.263	0.873
ATP6V1C2	-0.181	0.904
ATP6V1D	0.302	0.859
ATP6V1E1	-0.161	0.943
ATP6V1E2	-0.003	0.999
ATP6V1F	-0.003	1
ATP6V1G1	0.23	0.884
ATP6V1G2	-0.096	0.957
ATP6V1G3	-0.399	0.657
ATP6V1H	-0.082	0.966
ATP7A	-0.173	0.914
ATP7B	0.094	0.972
ATP8A1	0.281	0.826
ATP8A2	0.007	0.999
ATP8B1	0.228	0.87
ATP8B2	-0.007	0.999
ATP8B3	0.123	0.943
ATP8B4	0.002	1
ATP9A	0.107	0.955
ATP9B	-0.203	0.887
ATPAF1	0.169	0.914
ATPAF2	-0.212	0.906
ATPIF1	-0.193	0.889
ATR	-0.077	0.969
ATRAID	-0.328	0.771
ATRIP	0.252	0.874
ATRN	0.036	0.986
ATRNL1	0.177	0.911
ATRX	-0.103	0.961
ATXN1	0.101	0.955
ATXN10	0.242	0.929
ATXN1L	0.096	0.957
ATXN2	-0.117	0.943
ATXN2L	-0.021	0.996
ATXN3	-0.194	0.89
ATXN3L	0.127	0.943
ATXN7	-0.04	0.984
ATXN7L1	-0.019	0.996
ATXN7L2	0.12	0.944
ATXN7L3	0.12	0.965
ATXN7L3B	-0.212	0.903
AUH	0.069	0.975
AUNIP	-0.113	0.957
AUP1	0.109	0.949
AURKA	0.085	0.969
AURKAIP1	0.26	0.862
AURKB	0.422	0.8
AURKC	0.046	0.981
AUTS2	-0.511	0.6
AVEN	0.129	0.943
AVIL	0.089	0.966
AVL9	-0.029	0.991
AVP	0.277	0.842
AVPI1	-0.332	0.757
AVPR1A	-0.239	0.857
AVPR1B	0.004	0.999
AVPR2	-0.365	0.77
AWAT1	-0.331	0.779
AWAT2	-0.192	0.911
AXDND1	0.042	0.986
AXIN1	0.038	0.984
AXIN2	-0.02	0.996
AXL	0.034	0.986
AZGP1	-0.052	0.981
AZI1	-0.14	0.943
AZI2	-0.17	0.925
AZIN1	0.772	0.133
AZU1	-0.291	0.821
B2M	-0.258	0.847
B3GALNT1	0.206	0.884
B3GALNT2	0.209	0.884
B3GALT1	0.167	0.912
B3GALT2	0.049	0.979
B3GALT4	-0.201	0.904
B3GALT5	0.248	0.857
B3GALT6	-0.34	0.884
B3GALTL	-0.176	0.923
B3GAT1	0.066	0.975
B3GAT2	-0.126	0.943
B3GAT3	0.142	0.949
B3GNT1	0.042	0.984
B3GNT2	-0.222	0.906
B3GNT3	0.011	0.999
B3GNT4	0.036	0.987
B3GNT5	0.069	0.975
B3GNT6	-0.464	0.575
B3GNT7	-0.1	0.961
B3GNT8	0.238	0.862
B3GNT9	0.187	0.904
B3GNTL1	-0.117	0.949
B4GALNT1	0.088	0.961
B4GALNT2	-0.055	0.976
B4GALNT3	0.05	0.982
B4GALNT4	-0.058	0.976
B4GALT1	-0.133	0.943
B4GALT2	0.003	0.999
B4GALT3	-0.025	0.995
B4GALT4	-0.244	0.857
B4GALT5	-0.155	0.933
B4GALT6	0.441	0.658
B4GALT7	0.384	0.736
B9D1	-0.071	0.975
B9D2	0.196	0.929
BAALC	0.109	0.952
BAAT	-0.511	0.555
BABAM1	-0.158	0.949
BACE1	0.274	0.846
BACE2	0.154	0.929
BACH1	-0.18	0.898
BACH2	0.17	0.925
BAD	0.18	0.929
BAG1	0.143	0.935
BAG2	0.433	0.606
BAG3	0.158	0.92
BAG4	-0.018	0.996
BAG5	-0.161	0.92
BAG6	-0.69	0.241
BAHD1	0.172	0.92
BAI1	-0.086	0.964
BAI2	-0.099	0.958
BAI3	0.091	0.961
BAIAP2	0.42	0.601
BAIAP2L1	0.032	0.99
BAIAP2L2	0.147	0.929
BAIAP3	0.036	0.987
BAK1	0.073	0.976
BAMBI	0.197	0.89
BANF1	-0.568	0.553
BANF2	0.149	0.942
BANK1	-0.196	0.913
BANP	-0.483	0.654
BAP1	-0.293	0.862
BARD1	-0.169	0.925
BARHL1	0.219	0.874
BARHL2	-0.227	0.884
BARX1	0.054	0.976
BARX2	-0.184	0.907
BASP1	-0.101	0.961
BATF	0.161	0.92
BATF2	-0.214	0.885
BATF3	0.077	0.975
BAX	0.005	0.999
BAZ1A	-0.272	0.833
BAZ1B	0.1	0.964
BAZ2A	0.422	0.725
BAZ2B	0.098	0.959
BBC3	0.072	0.976
BBIP1	-0.143	0.933
BBOX1	0.25	0.862
BBS1	0.065	0.976
BBS10	-0.061	0.976
BBS12	-0.049	0.98
BBS2	0.201	0.911
BBS4	-0.346	0.803
BBS5	0.244	0.862
BBS7	0.361	0.738
BBS9	0.116	0.946
BBX	-0.253	0.885
BCAM	-0.363	0.744
BCAN	-0.119	0.955
BCAP29	0.022	0.996
BCAP31	0.356	0.718
BCAR1	0.384	0.779
BCAR3	0.062	0.976
BCAS1	0.026	0.991
BCAS2	-0.17	0.943
BCAS3	-0.097	0.965
BCAS4	0.114	0.949
BCAT1	0.374	0.681
BCAT2	-0.276	0.828
BCCIP	-0.538	0.469
BCDIN3D	-0.225	0.92
BCHE	0.182	0.923
BCKDHA	-0.15	0.938
BCKDHB	0.203	0.914
BCKDK	-0.309	0.806
BCL10	0.274	0.845
BCL11A	-0.234	0.862
BCL11B	-0.207	0.884
BCL2	0.408	0.806
BCL2A1	0.454	0.686
BCL2L1	-0.302	0.845
BCL2L10	-0.016	0.996
BCL2L11	0.071	0.972
BCL2L12	0.298	0.862
BCL2L13	0.063	0.982
BCL2L14	-0.238	0.875
BCL2L15	0.01	0.999
BCL2L2	0.073	0.976
BCL3	-0.135	0.943
BCL6	0.126	0.943
BCL6B	0.226	0.874
BCL7A	-0.151	0.929
BCL7B	0.165	0.921
BCL7C	0.051	0.98
BCL9	0.02	0.996
BCL9L	-0.184	0.904
BCLAF1	0.067	0.976
BCMO1	-0.062	0.979
BCO2	0.004	0.999
BCOR	0.201	0.885
BCORL1	-0.251	0.87
BCR	0.027	0.993
BCS1L	0.036	0.987
BDH1	-0.373	0.788
BDH2	0.04	0.984
BDKRB1	0.282	0.819
BDKRB2	-0.017	0.996
BDNF	0.171	0.909
BDP1	-0.149	0.957
BEAN1	-0.459	0.643
BECN1	0.244	0.848
BEGAIN	-0.393	0.67
BEND2	-0.035	0.986
BEND3	-0.251	0.875
BEND4	-0.206	0.92
BEND5	0.023	0.995
BEND6	0.296	0.832
BEND7	-0.242	0.87
BEST1	-0.264	0.853
BEST2	-0.026	0.994
BEST3	0.019	0.996
BEST4	-0.073	0.976
BET1	0.151	0.943
BET1L	-0.07	0.976
BEX1	-0.194	0.902
BEX2	-0.13	0.964
BEX4	-0.056	0.979
BEX5	0.006	0.999
BFAR	-0.131	0.943
BFSP1	-0.001	1
BFSP2	-0.389	0.726
BGLAP	0.117	0.944
BGN	0.221	0.875
BHLHA15	0.118	0.943
BHLHA9	0.326	0.79
BHLHB9	0.047	0.982
BHLHE22	0.103	0.961
BHLHE23	0.123	0.943
BHLHE40	-0.234	0.874
BHLHE41	0.095	0.961
BHMT	0.055	0.979
BHMT2	0.015	0.996
BICC1	-0.078	0.966
BICD1	0.307	0.782
BICD2	-0.457	0.656
BID	0.661	0.408
BIK	0.256	0.845
BIN1	0.084	0.966
BIN2	0.287	0.857
BIN3	-0.085	0.965
BIRC2	-0.228	0.872
BIRC3	0.354	0.718
BIRC5	-0.048	0.981
BIRC6	-0.843	0.201
BIRC7	-0.357	0.798
BIRC8	0.184	0.911
BIVM	0.399	0.633
BLACE	-0.155	0.924
BLCAP	-0.048	0.981
BLID	-0.096	0.958
BLK	-0.218	0.885
BLM	-0.239	0.906
BLMH	-0.299	0.797
BLNK	-0.118	0.943
BLOC1S1	0.2	0.911
BLOC1S2	0.273	0.87
BLOC1S3	-0.008	0.999
BLOC1S4	-0.031	0.987
BLOC1S5	0.252	0.87
BLOC1S6	0.057	0.984
BLVRA	-0.018	0.996
BLVRB	-0.137	0.943
BLZF1	-0.172	0.911
BMF	-0.074	0.97
BMI1	0.124	0.944
BMP1	-0.076	0.969
BMP10	-0.021	0.995
BMP15	-0.523	0.516
BMP2	-0.142	0.943
BMP2K	0.14	0.943
BMP3	0.188	0.928
BMP4	-0.191	0.896
BMP5	0.211	0.899
BMP6	-0.098	0.961
BMP7	-0.012	0.998
BMP8A	-0.285	0.873
BMPER	-0.071	0.975
BMPR1A	0.116	0.971
BMPR1B	0.223	0.904
BMPR2	-0.114	0.959
BMS1	0.128	0.943
BNC1	0.152	0.925
BNC2	-0.162	0.918
BNIP1	0.285	0.831
BNIP2	0.006	0.999
BNIP3	0.028	0.989
BNIP3L	-0.091	0.961
BNIPL	0.329	0.829
BOC	0.138	0.943
BOD1L1	-0.453	0.696
BOD1L2	0.021	0.995
BOK	0.195	0.899
BOLA1	-0.17	0.921
BOLA3	-0.047	0.984
BOLL	0.059	0.976
BOP1	0.533	0.529
BORA	-0.38	0.838
BPGM	0.2	0.915
BPHL	0.001	1
BPI	-0.308	0.795
BPIFA1	-0.226	0.874
BPIFA2	-0.137	0.937
BPIFA3	-0.18	0.919
BPIFB1	0.132	0.943
BPIFB2	0.188	0.898
BPIFB3	-0.251	0.885
BPIFB4	-0.047	0.982
BPIFB6	0.05	0.98
BPIFC	0.051	0.979
BPNT1	-0.142	0.941
BPTF	0.071	0.973
BRAF	-0.11	0.949
BRAP	0.453	0.588
BRAT1	0.154	0.926
BRCA1	-0.142	0.955
BRCA2	0.784	0.122
BRCC3	-1.031	0.061
BRD1	-0.458	0.6
BRD2	0.33	0.807
BRD3	-0.065	0.976
BRD4	0.558	0.539
BRD7	-0.205	0.909
BRD8	-0.073	0.982
BRD9	-0.433	0.684
BRDT	0.099	0.957
BRE	-0.478	0.738
BRF1	0.496	0.529
BRF2	-0.134	0.947
BRI3	0.108	0.949
BRI3BP	0.086	0.965
BRICD5	-0.159	0.92
BRINP1	-0.142	0.931
BRINP2	0.245	0.854
BRINP3	0.111	0.948
BRIP1	0.207	0.933
BRIX1	0.163	0.935
BRK1	-0.119	0.949
BRMS1	-0.178	0.932
BRMS1L	0.177	0.929
BROX	-0.116	0.949
BRPF1	-0.234	0.877
BRPF3	-0.011	0.999
BRS3	0.257	0.84
BRSK1	-0.047	0.981
BRSK2	0.214	0.877
BRWD1	0.164	0.916
BRWD3	-0.326	0.796
BSCL2	-0.347	0.785
BSDC1	0.169	0.914
BSG	0.094	0.966
BSN	0.196	0.89
BSND	0.131	0.943
BSPH1	0.18	0.906
BSPRY	-0.157	0.939
BST1	-0.2	0.906
BST2	-0.054	0.976
BSX	-0.309	0.813
BTAF1	0.632	0.523
BTBD1	-0.014	0.998
BTBD10	-0.084	0.973
BTBD11	-0.111	0.949
BTBD16	0.182	0.898
BTBD17	0.079	0.973
BTBD18	0.169	0.929
BTBD19	0.176	0.928
BTBD2	0.285	0.842
BTBD3	0.06	0.976
BTBD6	-0.092	0.963
BTBD7	-0.564	0.497
BTBD8	0.037	0.984
BTBD9	-0.05	0.984
BTC	-0.139	0.937
BTD	0.308	0.826
BTF3	-0.044	0.987
BTF3L4	0.072	0.972
BTG1	-0.093	0.966
BTG2	-0.259	0.847
BTG3	-0.47	0.552
BTG4	-0.019	0.996
BTK	-0.359	0.711
BTLA	0.116	0.944
BTN1A1	0.291	0.816
BTN2A1	-0.131	0.943
BTN2A2	0.146	0.932
BTN3A1	0.089	0.961
BTN3A2	-0.009	0.999
BTN3A3	-0.318	0.789
BTNL3	0.12	0.944
BTNL8	0.106	0.949
BTNL9	0.172	0.916
BTRC	-0.197	0.889
BUB1	0.123	0.943
BUB1B	-0.092	0.961
BUB3	0.326	0.835
BUD13	0.1	0.973
BUD31	-0.011	0.999
BVES	0.135	0.94
BYSL	0.673	0.286
BZRAP1	-0.1	0.973
BZW1	0.386	0.675
BZW2	0.197	0.89
C10orf10	0.052	0.978
C10orf105	-0.273	0.866
C10orf107	0.113	0.944
C10orf11	-0.396	0.654
C10orf111	-0.116	0.944
C10orf113	0.083	0.966
C10orf115	0.018	0.996
C10orf118	0.401	0.635
C10orf12	-0.15	0.943
C10orf120	0.059	0.976
C10orf126	-0.399	0.654
C10orf128	0.089	0.965
C10orf129	-0.078	0.966
C10orf131	-0.236	0.874
C10orf137	-0.133	0.943
C10orf2	0.324	0.819
C10orf25	0.066	0.977
C10orf32	0.021	0.995
C10orf35	-0.113	0.948
C10orf40	-0.344	0.76
C10orf53	0.072	0.976
C10orf54	-0.024	0.992
C10orf55	-0.108	0.96
C10orf62	0.009	0.999
C10orf67	0.347	0.782
C10orf68	-0.344	0.757
C10orf71	0.003	1
C10orf76	0.082	0.972
C10orf82	0.045	0.981
C10orf85	-0.104	0.949
C10orf88	0.023	0.994
C10orf90	0.137	0.943
C10orf91	-0.24	0.87
C10orf95	-0.121	0.957
C10orf99	-0.128	0.943
C11orf1	0.235	0.875
C11orf16	-0.048	0.98
C11orf21	0.047	0.982
C11orf30	0.226	0.874
C11orf31	-0.252	0.874
C11orf35	0.439	0.736
C11orf40	-0.131	0.943
C11orf42	-0.081	0.968
C11orf44	-0.261	0.857
C11orf45	0.091	0.964
C11orf48	0.055	0.98
C11orf49	-0.226	0.873
C11orf52	-0.392	0.718
C11orf53	-0.049	0.98
C11orf54	-0.013	0.997
C11orf57	0.852	0.139
C11orf58	-0.231	0.885
C11orf63	0.015	0.996
C11orf65	-0.026	0.991
C11orf68	-0.365	0.757
C11orf70	-0.216	0.875
C11orf71	-0.035	0.986
C11orf72	-0.677	0.485
C11orf73	-0.052	0.982
C11orf74	-0.068	0.981
C11orf80	-0.08	0.966
C11orf82	-0.193	0.899
C11orf83	0.341	0.79
C11orf84	-0.051	0.98
C11orf85	0.025	0.995
C11orf86	-0.029	0.988
C11orf87	-0.021	0.995
C11orf88	0.165	0.92
C11orf89	-0.1	0.966
C11orf91	-0.016	0.996
C11orf94	-0.103	0.959
C11orf96	-0.226	0.875
C12orf10	0.043	0.984
C12orf23	0.086	0.965
C12orf29	-0.023	0.995
C12orf36	0.058	0.977
C12orf39	-0.217	0.875
C12orf4	-0.129	0.943
C12orf40	0.375	0.738
C12orf42	0.17	0.917
C12orf43	0.098	0.976
C12orf44	0.097	0.966
C12orf45	0.314	0.859
C12orf49	-0.07	0.975
C12orf5	-0.242	0.874
C12orf50	0.054	0.978
C12orf52	-0.08	0.966
C12orf54	-0.069	0.976
C12orf55	0.235	0.869
C12orf56	-0.15	0.931
C12orf57	-0.571	0.489
C12orf60	-0.021	0.995
C12orf61	0.042	0.984
C12orf65	0.485	0.631
C12orf66	0.059	0.976
C12orf68	-0.143	0.938
C12orf71	0.032	0.987
C12orf73	0.114	0.949
C12orf74	0.052	0.979
C12orf75	-0.175	0.904
C12orf76	-0.042	0.984
C12orf77	-0.162	0.938
C13orf35	-0.015	0.996
C14orf1	0.12	0.949
C14orf105	0.035	0.986
C14orf119	-0.364	0.709
C14orf132	-0.142	0.933
C14orf142	0.082	0.973
C14orf159	-0.501	0.546
C14orf164	0.007	0.999
C14orf166	0.065	0.976
C14orf166B	0.084	0.966
C14orf177	-0.027	0.992
C14orf178	-0.12	0.947
C14orf180	-0.188	0.904
C14orf182	0.126	0.944
C14orf183	-0.416	0.63
C14orf2	-0.008	0.999
C14orf23	-0.226	0.875
C14orf28	0.167	0.923
C14orf37	0.389	0.747
C14orf39	-0.253	0.845
C14orf79	-0.106	0.961
C14orf80	0.076	0.976
C14orf93	-0.492	0.533
C15orf26	-0.125	0.949
C15orf27	0.033	0.986
C15orf32	-0.173	0.929
C15orf37	-0.184	0.902
C15orf38	-0.068	0.982
C15orf39	-0.38	0.772
C15orf40	0.355	0.804
C15orf41	0.178	0.911
C15orf43	-0.013	0.997
C15orf48	-0.074	0.972
C15orf52	0.105	0.949
C15orf53	-0.021	0.996
C15orf54	-0.109	0.953
C15orf56	-0.346	0.782
C15orf57	-0.082	0.976
C15orf59	-0.266	0.835
C15orf60	0.131	0.944
C15orf61	0.211	0.875
C15orf62	0.135	0.943
C16orf11	-0.008	0.999
C16orf13	0.464	0.576
C16orf3	0.053	0.978
C16orf45	-0.265	0.873
C16orf46	-0.339	0.782
C16orf47	-0.248	0.862
C16orf52	0.044	0.984
C16orf54	0.198	0.89
C16orf58	0.27	0.874
C16orf59	0.245	0.862
C16orf62	0.301	0.828
C16orf70	0.124	0.949
C16orf71	0.393	0.779
C16orf72	0.366	0.808
C16orf74	0.02	0.996
C16orf78	0.051	0.982
C16orf80	-0.278	0.831
C16orf86	0.284	0.872
C16orf87	-0.006	0.999
C16orf89	0.219	0.874
C16orf90	0.258	0.862
C16orf91	0.012	0.998
C16orf92	-0.011	0.998
C16orf93	-0.107	0.961
C16orf95	0.157	0.926
C16orf96	0.361	0.747
C16orf97	0.291	0.835
C16orf98	0.112	0.974
C17orf100	-0.072	0.973
C17orf102	-0.028	0.995
C17orf104	-0.066	0.976
C17orf105	0.125	0.943
C17orf107	-0.016	0.996
C17orf112	-0.042	0.983
C17orf47	0.031	0.99
C17orf50	0.256	0.846
C17orf51	-0.095	0.962
C17orf53	-0.774	0.354
C17orf58	0.016	0.996
C17orf59	0.176	0.906
C17orf62	-0.152	0.925
C17orf64	-0.368	0.738
C17orf66	0.083	0.97
C17orf67	0.058	0.977
C17orf70	-0.218	0.89
C17orf72	-0.015	0.996
C17orf74	0.046	0.982
C17orf75	0.071	0.972
C17orf77	-0.172	0.914
C17orf78	0.379	0.757
C17orf80	0.087	0.963
C17orf82	0.022	0.996
C17orf85	-0.521	0.584
C17orf89	0.209	0.92
C17orf96	0.224	0.874
C17orf97	0.05	0.979
C17orf98	-0.154	0.929
C17orf99	0.26	0.848
C18orf21	-0.282	0.835
C18orf25	0.201	0.89
C18orf42	0.32	0.782
C18orf54	-0.1	0.953
C18orf63	0.151	0.926
C18orf8	-0.292	0.83
C19orf10	0.392	0.819
C19orf12	-0.31	0.806
C19orf18	0.16	0.92
C19orf24	-0.06	0.976
C19orf25	0.807	0.116
C19orf26	-0.087	0.961
C19orf33	-0.166	0.916
C19orf35	-0.25	0.875
C19orf38	0.097	0.973
C19orf40	-0.234	0.884
C19orf43	0.345	0.738
C19orf44	-0.07	0.975
C19orf45	-0.132	0.943
C19orf47	-0.016	0.996
C19orf48	-0.016	0.996
C19orf52	0.07	0.976
C19orf53	0.708	0.301
C19orf54	-0.445	0.584
C19orf55	-0.034	0.987
C19orf57	-0.141	0.943
C19orf59	0.175	0.919
C19orf60	-0.133	0.945
C19orf66	0.153	0.924
C19orf67	0.242	0.874
C19orf68	-0.219	0.883
C19orf70	0.518	0.584
C19orf71	-0.081	0.966
C19orf73	0.292	0.833
C19orf77	0.014	0.996
C19orf80	0.178	0.919
C19orf81	-0.128	0.943
C1D	0.778	0.489
C1GALT1	-0.455	0.605
C1GALT1C1	-0.072	0.976
C1orf100	0.181	0.901
C1orf101	0.102	0.961
C1orf105	0.316	0.802
C1orf106	0.007	0.999
C1orf109	-0.28	0.835
C1orf110	0.041	0.985
C1orf111	-0.405	0.691
C1orf112	-0.304	0.832
C1orf115	0.258	0.835
C1orf116	-0.064	0.976
C1orf122	-0.11	0.954
C1orf123	-0.213	0.912
C1orf131	-0.318	0.782
C1orf137	0.243	0.874
C1orf141	0.016	0.996
C1orf146	0.154	0.949
C1orf147	0.375	0.682
C1orf158	0.093	0.965
C1orf159	0.108	0.949
C1orf162	0.18	0.911
C1orf168	0.024	0.994
C1orf170	-0.08	0.966
C1orf172	0.102	0.957
C1orf173	-0.132	0.943
C1orf174	0.08	0.966
C1orf177	0.253	0.845
C1orf180	-0.259	0.854
C1orf185	-0.301	0.787
C1orf186	-0.147	0.937
C1orf189	0.157	0.92
C1orf192	0.343	0.806
C1orf194	0.128	0.943
C1orf195	0.136	0.941
C1orf198	-0.247	0.87
C1orf200	-0.059	0.976
C1orf204	0.031	0.988
C1orf21	0.113	0.949
C1orf210	-0.066	0.975
C1orf213	0.016	0.996
C1orf216	-0.488	0.529
C1orf220	0.079	0.971
C1orf226	-0.277	0.819
C1orf227	0.034	0.987
C1orf228	-0.009	0.999
C1orf229	0.079	0.971
C1orf233	-0.217	0.896
C1orf27	-0.229	0.875
C1orf35	-0.314	0.848
C1orf43	-0.188	0.92
C1orf50	-0.247	0.854
C1orf51	-0.236	0.872
C1orf52	-0.225	0.89
C1orf53	0.081	0.976
C1orf54	0.348	0.77
C1orf56	-0.052	0.979
C1orf61	-0.004	0.999
C1orf63	-0.122	0.944
C1orf64	0.002	1
C1orf65	-0.577	0.562
C1orf68	-0.097	0.961
C1orf74	-0.033	0.987
C1orf85	0.136	0.943
C1orf86	-0.593	0.566
C1orf87	0.017	0.996
C1orf94	-0.266	0.835
C1orf95	0.109	0.949
C1QA	0.109	0.96
C1QB	0.17	0.929
C1QBP	-0.285	0.831
C1QC	-0.035	0.986
C1QL1	-0.503	0.575
C1QL2	0.003	1
C1QL3	0.245	0.873
C1QL4	0.242	0.884
C1QTNF1	0.121	0.944
C1QTNF2	-0.258	0.852
C1QTNF3	-0.16	0.921
C1QTNF4	0.064	0.976
C1QTNF5	-0.26	0.862
C1QTNF6	-0.029	0.988
C1QTNF7	0.258	0.862
C1QTNF8	-0.332	0.862
C1RL	-0.136	0.943
C1S	0.354	0.738
C2	-0.123	0.943
C20orf112	-0.134	0.943
C20orf141	-0.135	0.943
C20orf144	-0.004	0.999
C20orf166	0.131	0.943
C20orf173	0.041	0.984
C20orf187	0.113	0.971
C20orf194	0.151	0.929
C20orf195	-0.173	0.915
C20orf196	-0.247	0.847
C20orf197	-0.326	0.782
C20orf201	0.057	0.976
C20orf202	0.041	0.984
C20orf24	0.217	0.875
C20orf26	0.264	0.845
C20orf27	-0.068	0.976
C20orf62	-0.099	0.965
C20orf78	-0.203	0.881
C20orf85	-0.156	0.921
C20orf96	-0.031	0.987
C21orf119	0.017	0.996
C21orf128	0.158	0.941
C21orf2	-0.264	0.835
C21orf33	0.065	0.976
C21orf49	0.052	0.978
C21orf54	-0.125	0.943
C21orf58	-0.164	0.929
C21orf59	0.147	0.943
C21orf62	0.226	0.873
C21orf67	-0.119	0.944
C21orf88	0.312	0.782
C21orf90	-0.131	0.943
C21orf91	0.198	0.897
C22orf15	-0.176	0.916
C22orf23	0.002	1
C22orf24	-0.359	0.747
C22orf26	0.17	0.917
C22orf29	-0.055	0.978
C22orf31	0.095	0.961
C22orf34	0.071	0.972
C22orf39	0.187	0.904
C22orf42	0.018	0.996
C22orf43	0.117	0.949
C22orf46	-0.061	0.976
C2CD2	-0.046	0.981
C2CD2L	-0.117	0.944
C2CD3	0.448	0.682
C2CD4A	0.016	0.996
C2CD4B	0.112	0.949
C2CD4C	0.1	0.954
C2CD4D	0.204	0.911
C2CD5	0.185	0.913
C2ORF15	0.136	0.943
C2orf16	-0.053	0.977
C2orf40	0.188	0.907
C2orf42	0.1	0.961
C2orf43	-0.014	0.996
[truncated: 15,806 more rows]
